# Supplementary material for: Discovery of Novel c-di-GMP-Related Genes in Leptospira interrogans
Source: Pathogens. 2026 Jan 30;15(2):151. doi: 10.3390/pathogens15020151 (PMC12943098; doi:10.3390/pathogens15020151)
Supplement: Supplementary file 1 [file pathogens-15-00151-s001.zip]

Archive with 3 entries (3 files):
- Figure S19.pdf
- Supplementary Figures and Tables.pdf
- Supplementary File S1.xlsx
