# Supplementary material for: Discovery of Novel c-di-GMP-Related Genes in Leptospira interrogans
Source: Pathogens. 2026 Jan 30;15(2):151. doi: 10.3390/pathogens15020151 (PMC12943098; doi:10.3390/pathogens15020151)
Supplement: Supplementary file 1 [file pathogens-15-00151-s001.zip › Supplementary File S1.xlsx]

## Sheet: Sheet1
Entry	Entry Name	Protein names	Gene Names	Organism	Length
A0A5F2CQ65	A0A5F2CQ65_9LEPT	Sensor domain-containing diguanylate cyclase	EHQ97_05355	Leptospira adleri	500
A0A2M9YKS8	A0A2M9YKS8_9LEPT	Sensor domain-containing diguanylate cyclase	CH380_16945	Leptospira adleri	500
A0A5F2CTR9	A0A5F2CTR9_9LEPT	GAF domain-containing protein	EHQ97_00540	Leptospira adleri	741
A0A2M9YMJ2	A0A2M9YMJ2_9LEPT	GAF domain-containing protein	CH380_13370	Leptospira adleri	741
A0A5F2CJ65	A0A5F2CJ65_9LEPT	GGDEF domain-containing protein	EHQ97_15025	Leptospira adleri	551
A0A2M9YJP8	A0A2M9YJP8_9LEPT	GGDEF domain-containing protein	CH380_18455	Leptospira adleri	551
A0A5F2CJL3	A0A5F2CJL3_9LEPT	GGDEF domain-containing protein	EHQ97_16380	Leptospira adleri	705
A0A2M9YSW1	A0A2M9YSW1_9LEPT	Diguanylate cyclase	CH380_02580	Leptospira adleri	352
A0A5F2CL30	A0A5F2CL30_9LEPT	Sensor domain-containing diguanylate cyclase	EHQ97_10925	Leptospira adleri	352
A0A2M9YLR1	A0A2M9YLR1_9LEPT	GGDEF domain-containing protein	CH380_15115	Leptospira adleri	598
A0A5F2CNN1	A0A5F2CNN1_9LEPT	GGDEF domain-containing protein	EHQ97_05805	Leptospira adleri	598
A0A5F2CWV5	A0A5F2CWV5_9LEPT	Sensor domain-containing diguanylate cyclase	EHQ97_00245	Leptospira adleri	316
A0A2M9YT27	A0A2M9YT27_9LEPT	GGDEF domain-containing protein	CH380_02880	Leptospira adleri	377
A0A5F2CLP1	A0A5F2CLP1_9LEPT	GGDEF domain-containing protein	EHQ97_08675	Leptospira adleri	377
A0A2M9YKC1	A0A2M9YKC1_9LEPT	Diguanylate cyclase	CH380_17315	Leptospira adleri	327
A0A2M9YKI1	A0A2M9YKI1_9LEPT	EAL domain-containing protein	CH380_17260 EHQ97_00290	Leptospira adleri	569
A0A2M9YTJ1	A0A2M9YTJ1_9LEPT	Diguanylate cyclase	CH380_03850 EHQ97_09545	Leptospira adleri	330
A0A2M9YQ17	A0A2M9YQ17_9LEPT	Diguanylate cyclase	CH380_08550	Leptospira adleri	327
A0A2M9YN95	A0A2M9YN95_9LEPT	GGDEF domain-containing protein	CH380_12455 EHQ97_06995	Leptospira adleri	341
A0A2M9YT38	A0A2M9YT38_9LEPT	GGDEF domain-containing protein	CH380_02990 EHQ97_08765	Leptospira adleri	410
A0A2M9YRN4	A0A2M9YRN4_9LEPT	GGDEF domain-containing protein	CH380_06730	Leptospira adleri	560
A0A5F2CL77	A0A5F2CL77_9LEPT	GGDEF domain-containing protein	EHQ97_13685	Leptospira adleri	560
A0A2M9YKC7	A0A2M9YKC7_9LEPT	Diguanylate cyclase	CH380_17320	Leptospira adleri	316
A0A2M9YQQ3	A0A2M9YQQ3_9LEPT	Histidine kinase	CH380_07525	Leptospira adleri	235
A0A5F2CS28	A0A5F2CS28_9LEPT	PAS domain S-box protein	EHQ97_03515	Leptospira adleri	235
A0A5F2CKS7	A0A5F2CKS7_9LEPT	EAL domain-containing protein	EHQ97_12235	Leptospira adleri	427
A0A2M9YUJ9	A0A2M9YUJ9_9LEPT	Histidine kinase	CH380_01230	Leptospira adleri	427
A0A5F2CRC7	A0A5F2CRC7_9LEPT	EAL domain-containing protein	EHQ97_02850	Leptospira adleri	301
A0A2M9YIW2	A0A2M9YIW2_9LEPT	Histidine kinase	CH380_20035	Leptospira adleri	301
A0A5F2CND7	A0A5F2CND7_9LEPT	EAL domain-containing protein	EHQ97_05370	Leptospira adleri	533
A0A2M9YKS3	A0A2M9YKS3_9LEPT	Diguanylate phosphodiesterase	CH380_16965	Leptospira adleri	533
A0A2M9YRN5	A0A2M9YRN5_9LEPT	EAL domain-containing protein (Histidine kinase)	CH380_06465 EHQ97_13915	Leptospira adleri	414
A0A2M9YMN4	A0A2M9YMN4_9LEPT	EAL domain-containing protein	CH380_13705	Leptospira adleri	547
A0A5F2CLS5	A0A5F2CLS5_9LEPT	EAL domain-containing protein	EHQ97_10145	Leptospira adleri	547
A0A2M9YMM2	A0A2M9YMM2_9LEPT	Diguanylate phosphodiesterase (EAL domain-containing protein)	CH380_13655 EHQ97_10190	Leptospira adleri	404
A0A5F2CNI8	A0A5F2CNI8_9LEPT	EAL domain-containing protein	EHQ97_06005	Leptospira adleri	450
A0A2M9YLM1	A0A2M9YLM1_9LEPT	Diguanylate phosphodiesterase	CH380_14895	Leptospira adleri	450
A0A2M9YTP6	A0A2M9YTP6_9LEPT	Response regulator	CH380_02245 EHQ97_08570	Leptospira adleri	346
A0A5F2CR86	A0A5F2CR86_9LEPT	HD-GYP domain-containing protein	EHQ97_03945	Leptospira adleri	394
A0A2M9YJJ1	A0A2M9YJJ1_9LEPT	Metal-dependent phosphohydrolase	CH380_18840	Leptospira adleri	394
A0A5F2CTQ7	A0A5F2CTQ7_9LEPT	GAF domain-containing protein	EHQ97_01065	Leptospira adleri	660
A0A2M9YNP9	A0A2M9YNP9_9LEPT	HD family phosphohydrolase	CH380_11420	Leptospira adleri	660
A0A2M9YM67	A0A2M9YM67_9LEPT	PilZ domain-containing protein	CH380_14260	Leptospira adleri	273
A0A2M9YT35	A0A2M9YT35_9LEPT	PilZ domain-containing protein	CH380_02945	Leptospira adleri	106
A0A5F2CM83	A0A5F2CM83_9LEPT	PilZ domain-containing protein	EHQ97_08740	Leptospira adleri	106
A0A2M9YIG1	A0A2M9YIG1_9LEPT	PilZ domain-containing protein (Pilus assembly protein PilZ)	CH380_20805 EHQ97_15375	Leptospira adleri	126
A0A2M9YQ61	A0A2M9YQ61_9LEPT	PilZ domain-containing protein	CH380_08700	Leptospira adleri	120
A0A2M9YUH3	A0A2M9YUH3_9LEPT	DUF1577 domain-containing protein	CH380_01225 EHQ97_12240	Leptospira adleri	387
A0A2M9YLY1	A0A2M9YLY1_9LEPT	PilZ domain-containing protein	CH380_13845 EHQ97_09855	Leptospira adleri	101
A0A2M9YKC0	A0A2M9YKC0_9LEPT	Pilus assembly protein PilZ	CH380_17165	Leptospira adleri	119
A0A5F2CKV8	A0A5F2CKV8_9LEPT	PilZ domain-containing protein	EHQ97_10630	Leptospira adleri	119
A0A2M9YRW3	A0A2M9YRW3_9LEPT	DUF1577 domain-containing protein	CH380_06770	Leptospira adleri	393
A0A5F2CKH2	A0A5F2CKH2_9LEPT	DUF1577 domain-containing protein	EHQ97_13650	Leptospira adleri	393
A0A2M9YNU3	A0A2M9YNU3_9LEPT	PilZ domain-containing protein	CH380_10355 EHQ97_13115	Leptospira adleri	426
A0A5F2CSJ1	A0A5F2CSJ1_9LEPT	DUF1577 domain-containing protein	EHQ97_03605	Leptospira adleri	381
A0A2M9YR05	A0A2M9YR05_9LEPT	DUF1577 domain-containing protein	CH380_07430	Leptospira adleri	381
A0A2M9YQN5	A0A2M9YQN5_9LEPT	PilZ domain-containing protein	CH380_07415	Leptospira adleri	110
A0A5F2CRS8	A0A5F2CRS8_9LEPT	PilZ domain-containing protein	EHQ97_03620	Leptospira adleri	110
A0A2M9YSV1	A0A2M9YSV1_9LEPT	PilZ domain-containing protein (Pilus assembly protein PilZ)	CH380_02605 EHQ97_10950	Leptospira adleri	359
A0A2M9YJG3	A0A2M9YJG3_9LEPT	protein-secreting ATPase (EC 7.4.2.8)	gspE CH380_18880	Leptospira adleri	557
A0A5F2CQF2	A0A5F2CQF2_9LEPT	protein-secreting ATPase (EC 7.4.2.8)	gspE EHQ97_03905	Leptospira adleri	557
V6I8E8	V6I8E8_9LEPT	Cyclic diguanylate phosphodiesterase (EAL) domain protein	LEP1GSC062_4516	Leptospira alexanderi serovar Manhao 3 str. L 60	569
V6HYA1	V6HYA1_9LEPT	GAF domain protein	LEP1GSC062_3330	Leptospira alexanderi serovar Manhao 3 str. L 60	758
V6HWV0	V6HWV0_9LEPT	Cyclic diguanylate phosphodiesterase (EAL) domain protein	LEP1GSC062_2673	Leptospira alexanderi serovar Manhao 3 str. L 60	557
V6I831	V6I831_9LEPT	Cyclic diguanylate phosphodiesterase (EAL) domain protein	LEP1GSC062_3080	Leptospira alexanderi serovar Manhao 3 str. L 60	572
V6I1D9	V6I1D9_9LEPT	Diguanylate cyclase (GGDEF) domain protein	LEP1GSC062_0851	Leptospira alexanderi serovar Manhao 3 str. L 60	352
V6I2G6	V6I2G6_9LEPT	Diguanylate cyclase (GGDEF) domain protein	LEP1GSC062_0397	Leptospira alexanderi serovar Manhao 3 str. L 60	324
V6IG63	V6IG63_9LEPT	Diguanylate cyclase (GGDEF) domain protein	LEP1GSC062_0552	Leptospira alexanderi serovar Manhao 3 str. L 60	339
V6IAV3	V6IAV3_9LEPT	Diguanylate cyclase (GGDEF) domain protein	LEP1GSC062_1259	Leptospira alexanderi serovar Manhao 3 str. L 60	330
V6IEY2	V6IEY2_9LEPT	Diguanylate cyclase (GGDEF) domain protein	LEP1GSC062_3078	Leptospira alexanderi serovar Manhao 3 str. L 60	535
V6HZ03	V6HZ03_9LEPT	Diguanylate cyclase (GGDEF) domain protein	LEP1GSC062_1168	Leptospira alexanderi serovar Manhao 3 str. L 60	400
V6I0T3	V6I0T3_9LEPT	GGDEF domain-containing protein	LEP1GSC062_3870	Leptospira alexanderi serovar Manhao 3 str. L 60	701
V6I8H3	V6I8H3_9LEPT	EAL-domain associated signaling protein domain protein	LEP1GSC062_0974	Leptospira alexanderi serovar Manhao 3 str. L 60	427
V6I358	V6I358_9LEPT	Cyclic diguanylate phosphodiesterase (EAL) domain protein	LEP1GSC062_0512	Leptospira alexanderi serovar Manhao 3 str. L 60	298
V6IEX9	V6IEX9_9LEPT	Cyclic diguanylate phosphodiesterase (EAL) domain protein	LEP1GSC062_3087	Leptospira alexanderi serovar Manhao 3 str. L 60	545
V6I768	V6I768_9LEPT	Cyclic diguanylate phosphodiesterase (EAL) domain protein	LEP1GSC062_0051	Leptospira alexanderi serovar Manhao 3 str. L 60	414
V6I973	V6I973_9LEPT	Cyclic diguanylate phosphodiesterase (EAL) domain protein	LEP1GSC062_0869	Leptospira alexanderi serovar Manhao 3 str. L 60	404
V6IC34	V6IC34_9LEPT	Cyclic diguanylate phosphodiesterase (EAL) domain protein	LEP1GSC062_3140	Leptospira alexanderi serovar Manhao 3 str. L 60	451
V6I0E1	V6I0E1_9LEPT	C-di-GMP phosphodiesterase	LEP1GSC062_2402	Leptospira alexanderi serovar Manhao 3 str. L 60	489
V6HVS6	V6HVS6_9LEPT	GAF domain protein	LEP1GSC062_4137	Leptospira alexanderi serovar Manhao 3 str. L 60	665
V6HXB8	V6HXB8_9LEPT	PF11871 domain protein	LEP1GSC062_2958	Leptospira alexanderi serovar Manhao 3 str. L 60	394
V6IFL5	V6IFL5_9LEPT	C-di-GMP phosphodiesterase	LEP1GSC062_2403	Leptospira alexanderi serovar Manhao 3 str. L 60	497
V6HX15	V6HX15_9LEPT	Type IV pilus assembly protein PilZ	LEP1GSC062_2098	Leptospira alexanderi serovar Manhao 3 str. L 60	126
V6IGC8	V6IGC8_9LEPT	PF07614 family protein	LEP1GSC062_2314	Leptospira alexanderi serovar Manhao 3 str. L 60	382
V6IGB2	V6IGB2_9LEPT	Type IV pilus assembly protein PilZ	LEP1GSC062_2217	Leptospira alexanderi serovar Manhao 3 str. L 60	116
V6I0U7	V6I0U7_9LEPT	PF07614 family protein	LEP1GSC062_0975	Leptospira alexanderi serovar Manhao 3 str. L 60	387
V6HW97	V6HW97_9LEPT	PilZ domain-containing protein	LEP1GSC062_1534	Leptospira alexanderi serovar Manhao 3 str. L 60	70
V6I0I3	V6I0I3_9LEPT	Type IV pilus assembly protein PilZ	LEP1GSC062_4530	Leptospira alexanderi serovar Manhao 3 str. L 60	146
V6HW90	V6HW90_9LEPT	PF07614 family protein	LEP1GSC062_2185	Leptospira alexanderi serovar Manhao 3 str. L 60	385
V6I0K4	V6I0K4_9LEPT	PF07614 family protein	LEP1GSC062_4543	Leptospira alexanderi serovar Manhao 3 str. L 60	428
V6HUJ2	V6HUJ2_9LEPT	PF07614 family protein	LEP1GSC062_1711	Leptospira alexanderi serovar Manhao 3 str. L 60	379
V6IG75	V6IG75_9LEPT	PF07614 family protein	LEP1GSC062_0585	Leptospira alexanderi serovar Manhao 3 str. L 60	229
V6I242	V6I242_9LEPT	PF07614 family protein	LEP1GSC062_0856	Leptospira alexanderi serovar Manhao 3 str. L 60	325
V6I295	V6I295_9LEPT	PilZ domain-containing protein	LEP1GSC062_0857	Leptospira alexanderi serovar Manhao 3 str. L 60	44
V6HW46	V6HW46_9LEPT	protein-secreting ATPase (EC 7.4.2.8)	gspE LEP1GSC062_2950	Leptospira alexanderi serovar Manhao 3 str. L 60	557
T0H5X8	T0H5X8_9LEPT	Diguanylate cyclase (GGDEF) domain protein	LEP1GSC193_2734	Leptospira alstonii serovar Pingchang str. 80-412	312
T0H3Y5	T0H3Y5_9LEPT	Diguanylate cyclase (GGDEF) domain protein	LEP1GSC193_4427	Leptospira alstonii serovar Pingchang str. 80-412	315
T0HAM2	T0HAM2_9LEPT	Diguanylate cyclase (GGDEF) domain protein	LEP1GSC193_1194	Leptospira alstonii serovar Pingchang str. 80-412	327
T0FRD7	T0FRD7_9LEPT	GAF domain protein	LEP1GSC193_4445	Leptospira alstonii serovar Pingchang str. 80-412	731
T0FMX7	T0FMX7_9LEPT	Cyclic diguanylate phosphodiesterase (EAL) domain protein	LEP1GSC193_1512	Leptospira alstonii serovar Pingchang str. 80-412	572
T0H0Z2	T0H0Z2_9LEPT	Diguanylate cyclase (GGDEF) domain protein	LEP1GSC193_2729	Leptospira alstonii serovar Pingchang str. 80-412	393
T0FWQ8	T0FWQ8_9LEPT	Diguanylate cyclase (GGDEF) domain protein	LEP1GSC193_1513	Leptospira alstonii serovar Pingchang str. 80-412	568
T0HDR0	T0HDR0_9LEPT	Diguanylate cyclase (GGDEF) domain protein	LEP1GSC193_1449	Leptospira alstonii serovar Pingchang str. 80-412	352
T0G7J5	T0G7J5_9LEPT	Diguanylate cyclase (GGDEF) domain protein	LEP1GSC193_0694	Leptospira alstonii serovar Pingchang str. 80-412	361
T0H5W4	T0H5W4_9LEPT	Diguanylate cyclase (GGDEF) domain protein	LEP1GSC193_2733	Leptospira alstonii serovar Pingchang str. 80-412	313
T0FZ50	T0FZ50_9LEPT	Diguanylate cyclase (GGDEF) domain protein	LEP1GSC193_2732	Leptospira alstonii serovar Pingchang str. 80-412	318
T0H841	T0H841_9LEPT	Diguanylate cyclase (GGDEF) domain protein	LEP1GSC193_2282	Leptospira alstonii serovar Pingchang str. 80-412	440
T0H0T6	T0H0T6_9LEPT	PAS domain S-box protein	LEP1GSC193_2737	Leptospira alstonii serovar Pingchang str. 80-412	163
T0FNF6	T0FNF6_9LEPT	Diguanylate cyclase (GGDEF) domain protein	LEP1GSC193_2731	Leptospira alstonii serovar Pingchang str. 80-412	317
T0FX12	T0FX12_9LEPT	Diguanylate cyclase (GGDEF) domain protein	LEP1GSC193_2738	Leptospira alstonii serovar Pingchang str. 80-412	136
T0H609	T0H609_9LEPT	Diguanylate cyclase (GGDEF) domain protein	LEP1GSC193_2739	Leptospira alstonii serovar Pingchang str. 80-412	313
T0H632	T0H632_9LEPT	Diguanylate cyclase (GGDEF) domain protein	LEP1GSC193_2735	Leptospira alstonii serovar Pingchang str. 80-412	310
T0FZ42	T0FZ42_9LEPT	Diguanylate cyclase (GGDEF) domain protein	LEP1GSC193_2736	Leptospira alstonii serovar Pingchang str. 80-412	312
T0H6R8	T0H6R8_9LEPT	Diguanylate cyclase (GGDEF) domain protein	LEP1GSC193_0532	Leptospira alstonii serovar Pingchang str. 80-412	409
T0H0H5	T0H0H5_9LEPT	Diguanylate cyclase (GGDEF) domain protein	LEP1GSC193_1514	Leptospira alstonii serovar Pingchang str. 80-412	523
T0H6R7	T0H6R7_9LEPT	Cyclic diguanylate phosphodiesterase (EAL) domain protein	LEP1GSC193_3593	Leptospira alstonii serovar Pingchang str. 80-412	541
T0G1A6	T0G1A6_9LEPT	Cyclic diguanylate phosphodiesterase (EAL) domain protein	LEP1GSC193_2796	Leptospira alstonii serovar Pingchang str. 80-412	569
T0FWS5	T0FWS5_9LEPT	Cyclic diguanylate phosphodiesterase (EAL) domain protein	LEP1GSC193_1504	Leptospira alstonii serovar Pingchang str. 80-412	506
T0G0N4	T0G0N4_9LEPT	EAL-domain associated signaling protein domain protein	LEP1GSC193_2030	Leptospira alstonii serovar Pingchang str. 80-412	428
T0H3X4	T0H3X4_9LEPT	Cyclic diguanylate phosphodiesterase (EAL) domain protein	LEP1GSC193_4486	Leptospira alstonii serovar Pingchang str. 80-412	396
T0FZI3	T0FZI3_9LEPT	Cyclic diguanylate phosphodiesterase (EAL) domain protein	LEP1GSC193_0827	Leptospira alstonii serovar Pingchang str. 80-412	294
T0H7R0	T0H7R0_9LEPT	Cyclic diguanylate phosphodiesterase (EAL) domain protein	LEP1GSC193_3984	Leptospira alstonii serovar Pingchang str. 80-412	431
T0GZM5	T0GZM5_9LEPT	Cyclic diguanylate phosphodiesterase (EAL) domain protein	LEP1GSC193_1781	Leptospira alstonii serovar Pingchang str. 80-412	450
T0FTU3	T0FTU3_9LEPT	C-di-GMP phosphodiesterase	LEP1GSC193_2605	Leptospira alstonii serovar Pingchang str. 80-412	489
T0G3M9	T0G3M9_9LEPT	PF11871 domain protein	LEP1GSC193_1850	Leptospira alstonii serovar Pingchang str. 80-412	394
T0FT14	T0FT14_9LEPT	C-di-GMP phosphodiesterase	LEP1GSC193_2606	Leptospira alstonii serovar Pingchang str. 80-412	497
T0FSP9	T0FSP9_9LEPT	GAF domain protein	LEP1GSC193_3807	Leptospira alstonii serovar Pingchang str. 80-412	660
T0H3I1	T0H3I1_9LEPT	Type IV pilus assembly protein PilZ	LEP1GSC193_0104	Leptospira alstonii serovar Pingchang str. 80-412	90
T0FTL9	T0FTL9_9LEPT	PF07614 family protein	LEP1GSC193_2495	Leptospira alstonii serovar Pingchang str. 80-412	382
T0H5F0	T0H5F0_9LEPT	Type IV pilus assembly protein PilZ	LEP1GSC193_2594	Leptospira alstonii serovar Pingchang str. 80-412	86
T0G0H4	T0G0H4_9LEPT	PF07614 family protein	LEP1GSC193_2159	Leptospira alstonii serovar Pingchang str. 80-412	209
T0FYL0	T0FYL0_9LEPT	PF07614 family protein	LEP1GSC193_2029	Leptospira alstonii serovar Pingchang str. 80-412	385
T0FWU7	T0FWU7_9LEPT	PilZ domain-containing protein	LEP1GSC193_4158	Leptospira alstonii serovar Pingchang str. 80-412	101
T0FZM3	T0FZM3_9LEPT	PF07614 family protein	LEP1GSC193_0851	Leptospira alstonii serovar Pingchang str. 80-412	392
T0FND4	T0FND4_9LEPT	PF07614 family protein	LEP1GSC193_2678	Leptospira alstonii serovar Pingchang str. 80-412	428
T0FPK1	T0FPK1_9LEPT	PF07614 family protein	LEP1GSC193_3070	Leptospira alstonii serovar Pingchang str. 80-412	380
T0HFT8	T0HFT8_9LEPT	PF07614 family protein	LEP1GSC193_1182	Leptospira alstonii serovar Pingchang str. 80-412	229
T0FW52	T0FW52_9LEPT	Type IV pilus assembly protein PilZ	LEP1GSC193_1454	Leptospira alstonii serovar Pingchang str. 80-412	359
T0FUV7	T0FUV7_9LEPT	protein-secreting ATPase (EC 7.4.2.8)	gspE LEP1GSC193_1858	Leptospira alstonii serovar Pingchang str. 80-412	557
M6D6H3	M6D6H3_9LEPT	Diguanylate cyclase (GGDEF) domain protein	LEP1GSC194_0125	Leptospira alstonii serovar Sichuan str. 79601	312
M6CPJ3	M6CPJ3_9LEPT	Diguanylate cyclase (GGDEF) domain protein	LEP1GSC194_2930	Leptospira alstonii serovar Sichuan str. 79601	315
M6CPL2	M6CPL2_9LEPT	GAF domain protein	LEP1GSC194_2912	Leptospira alstonii serovar Sichuan str. 79601	731
M6DDD1	M6DDD1_9LEPT	Cyclic diguanylate phosphodiesterase (EAL) domain protein	LEP1GSC194_2084	Leptospira alstonii serovar Sichuan str. 79601	572
M6CRU0	M6CRU0_9LEPT	Cyclic diguanylate phosphodiesterase (EAL) domain protein	LEP1GSC194_0730	Leptospira alstonii serovar Sichuan str. 79601	557
M6CUH8	M6CUH8_9LEPT	Diguanylate cyclase (GGDEF) domain protein	LEP1GSC194_0130	Leptospira alstonii serovar Sichuan str. 79601	393
M6D5K3	M6D5K3_9LEPT	Diguanylate cyclase (GGDEF) domain protein	LEP1GSC194_2083	Leptospira alstonii serovar Sichuan str. 79601	568
M6CPX2	M6CPX2_9LEPT	Diguanylate cyclase (GGDEF) domain protein	LEP1GSC194_1520	Leptospira alstonii serovar Sichuan str. 79601	352
M6CQZ5	M6CQZ5_9LEPT	Diguanylate cyclase (GGDEF) domain protein	LEP1GSC194_0126	Leptospira alstonii serovar Sichuan str. 79601	313
M6CZ13	M6CZ13_9LEPT	Diguanylate cyclase (GGDEF) domain protein	LEP1GSC194_0127	Leptospira alstonii serovar Sichuan str. 79601	318
M6D004	M6D004_9LEPT	Diguanylate cyclase (GGDEF) domain protein	LEP1GSC194_0312	Leptospira alstonii serovar Sichuan str. 79601	440
M6CR36	M6CR36_9LEPT	PAS domain S-box protein	LEP1GSC194_0122	Leptospira alstonii serovar Sichuan str. 79601	163
M6CUN9	M6CUN9_9LEPT	Diguanylate cyclase (GGDEF) domain protein	LEP1GSC194_0128	Leptospira alstonii serovar Sichuan str. 79601	317
M6CYW4	M6CYW4_9LEPT	Diguanylate cyclase (GGDEF) domain protein	LEP1GSC194_0121	Leptospira alstonii serovar Sichuan str. 79601	136
M6D6E9	M6D6E9_9LEPT	Diguanylate cyclase (GGDEF) domain protein	LEP1GSC194_0120	Leptospira alstonii serovar Sichuan str. 79601	313
M6D450	M6D450_9LEPT	Diguanylate cyclase (GGDEF) domain protein	LEP1GSC194_1534	Leptospira alstonii serovar Sichuan str. 79601	330
M6CUH4	M6CUH4_9LEPT	Diguanylate cyclase (GGDEF) domain protein	LEP1GSC194_0124	Leptospira alstonii serovar Sichuan str. 79601	310
M6CV85	M6CV85_9LEPT	Diguanylate cyclase (GGDEF) domain protein	LEP1GSC194_2775	Leptospira alstonii serovar Sichuan str. 79601	329
M6CZ60	M6CZ60_9LEPT	Diguanylate cyclase (GGDEF) domain protein	LEP1GSC194_0123	Leptospira alstonii serovar Sichuan str. 79601	312
M6DB89	M6DB89_9LEPT	Diguanylate cyclase (GGDEF) domain protein	LEP1GSC194_3367	Leptospira alstonii serovar Sichuan str. 79601	409
M6CXX1	M6CXX1_9LEPT	Diguanylate cyclase (GGDEF) domain protein	LEP1GSC194_2082	Leptospira alstonii serovar Sichuan str. 79601	523
M6D1S0	M6D1S0_9LEPT	Cyclic diguanylate phosphodiesterase (EAL) domain protein	LEP1GSC194_2201	Leptospira alstonii serovar Sichuan str. 79601	569
M6D1D2	M6D1D2_9LEPT	Cyclic diguanylate phosphodiesterase (EAL) domain protein	LEP1GSC194_2094	Leptospira alstonii serovar Sichuan str. 79601	506
M6DC79	M6DC79_9LEPT	EAL-domain associated signaling protein domain protein	LEP1GSC194_0567	Leptospira alstonii serovar Sichuan str. 79601	428
M6CSW5	M6CSW5_9LEPT	Cyclic diguanylate phosphodiesterase (EAL) domain protein	LEP1GSC194_2350	Leptospira alstonii serovar Sichuan str. 79601	396
M6DAC6	M6DAC6_9LEPT	Cyclic diguanylate phosphodiesterase (EAL) domain protein	LEP1GSC194_3607	Leptospira alstonii serovar Sichuan str. 79601	294
M6CS89	M6CS89_9LEPT	Cyclic diguanylate phosphodiesterase (EAL) domain protein	LEP1GSC194_4121	Leptospira alstonii serovar Sichuan str. 79601	431
M6D1M3	M6D1M3_9LEPT	Cyclic diguanylate phosphodiesterase (EAL) domain protein	LEP1GSC194_4394	Leptospira alstonii serovar Sichuan str. 79601	450
M6D6H8	M6D6H8_9LEPT	C-di-GMP phosphodiesterase	LEP1GSC194_2645	Leptospira alstonii serovar Sichuan str. 79601	489
M6CV47	M6CV47_9LEPT	PF11871 domain protein	LEP1GSC194_0822	Leptospira alstonii serovar Sichuan str. 79601	394
M6D253	M6D253_9LEPT	C-di-GMP phosphodiesterase	LEP1GSC194_2646	Leptospira alstonii serovar Sichuan str. 79601	497
M6CUW6	M6CUW6_9LEPT	GAF domain protein	LEP1GSC194_3093	Leptospira alstonii serovar Sichuan str. 79601	660
M6CGV7	M6CGV7_9LEPT	Type IV pilus assembly protein PilZ	LEP1GSC194_1243	Leptospira alstonii serovar Sichuan str. 79601	90
M6DAB1	M6DAB1_9LEPT	PF07614 family protein	LEP1GSC194_2534	Leptospira alstonii serovar Sichuan str. 79601	382
M6D9W7	M6D9W7_9LEPT	Type IV pilus assembly protein PilZ	LEP1GSC194_2634	Leptospira alstonii serovar Sichuan str. 79601	86
M6CZX4	M6CZX4_9LEPT	PF07614 family protein	LEP1GSC194_0438	Leptospira alstonii serovar Sichuan str. 79601	209
M6DBX3	M6DBX3_9LEPT	PF07614 family protein	LEP1GSC194_0568	Leptospira alstonii serovar Sichuan str. 79601	385
M6CN43	M6CN43_9LEPT	PilZ domain-containing protein	LEP1GSC194_1812	Leptospira alstonii serovar Sichuan str. 79601	101
M6D2S7	M6D2S7_9LEPT	PF07614 family protein	LEP1GSC194_3631	Leptospira alstonii serovar Sichuan str. 79601	392
M6CUN0	M6CUN0_9LEPT	PF07614 family protein	LEP1GSC194_0183	Leptospira alstonii serovar Sichuan str. 79601	428
M6CIZ1	M6CIZ1_9LEPT	PF07614 family protein	LEP1GSC194_4071	Leptospira alstonii serovar Sichuan str. 79601	380
M6CR31	M6CR31_9LEPT	PF07614 family protein	LEP1GSC194_2786	Leptospira alstonii serovar Sichuan str. 79601	229
M6CYI5	M6CYI5_9LEPT	Type IV pilus assembly protein PilZ	LEP1GSC194_1515	Leptospira alstonii serovar Sichuan str. 79601	359
M6CUQ0	M6CUQ0_9LEPT	protein-secreting ATPase (EC 7.4.2.8)	gspE LEP1GSC194_0830	Leptospira alstonii serovar Sichuan str. 79601	557
A0A4R9H296	A0A4R9H296_9LEPT	Diguanylate cyclase	EHO65_12305	Leptospira andrefontaineae	346
A0A4R9GXU8	A0A4R9GXU8_9LEPT	GGDEF domain-containing protein	EHO65_17525	Leptospira andrefontaineae	416
A0A4R9H861	A0A4R9H861_9LEPT	GAF domain-containing protein	EHO65_05460	Leptospira andrefontaineae	747
A0A4R9HAP3	A0A4R9HAP3_9LEPT	Sensor domain-containing diguanylate cyclase	EHO65_02970	Leptospira andrefontaineae	354
A0A4R9H268	A0A4R9H268_9LEPT	GGDEF domain-containing response regulator	EHO65_11760	Leptospira andrefontaineae	253
A0A4V6QL14	A0A4V6QL14_9LEPT	GGDEF domain-containing protein	EHO65_08130	Leptospira andrefontaineae	371
A0A4V3JG74	A0A4V3JG74_9LEPT	Diguanylate cyclase	EHO65_07155	Leptospira andrefontaineae	598
A0A4R9H7H7	A0A4R9H7H7_9LEPT	GGDEF domain-containing protein	EHO65_08345	Leptospira andrefontaineae	340
A0A4V3JGK7	A0A4V3JGK7_9LEPT	GGDEF domain-containing protein	EHO65_01885	Leptospira andrefontaineae	562
A0A4V3JF84	A0A4V3JF84_9LEPT	GGDEF domain-containing protein	EHO65_18605	Leptospira andrefontaineae	280
A0A4R9HAS4	A0A4R9HAS4_9LEPT	EAL domain-containing protein	EHO65_02775	Leptospira andrefontaineae	403
A0A4R9H7Y7	A0A4R9H7Y7_9LEPT	EAL domain-containing protein	EHO65_04990	Leptospira andrefontaineae	573
A0A4R9GWF2	A0A4R9GWF2_9LEPT	EAL domain-containing protein	EHO65_19135	Leptospira andrefontaineae	414
A0A4R9HB66	A0A4R9HB66_9LEPT	EAL domain-containing protein	EHO65_03985	Leptospira andrefontaineae	430
A0A4R9H7N0	A0A4R9H7N0_9LEPT	EAL domain-containing protein	EHO65_07925	Leptospira andrefontaineae	449
A0A4R9HC33	A0A4R9HC33_9LEPT	EAL domain-containing protein	EHO65_01835	Leptospira andrefontaineae	401
A0A4V3JFN3	A0A4V3JFN3_9LEPT	C-di-GMP phosphodiesterase	EHO65_15810	Leptospira andrefontaineae	497
A0A4R9H8K4	A0A4R9H8K4_9LEPT	GAF domain-containing protein	EHO65_05610	Leptospira andrefontaineae	660
A0A4R9H305	A0A4R9H305_9LEPT	HD domain-containing protein	EHO65_13815	Leptospira andrefontaineae	394
A0A4R9H7B2	A0A4R9H7B2_9LEPT	Two-component system response regulator	EHO65_08815	Leptospira andrefontaineae	333
A0A4R9H0X3	A0A4R9H0X3_9LEPT	C-di-GMP phosphodiesterase	EHO65_15805	Leptospira andrefontaineae	495
A0A4V3JG25	A0A4V3JG25_9LEPT	PilZ domain-containing protein	EHO65_09105	Leptospira andrefontaineae	127
A0A4R9H052	A0A4R9H052_9LEPT	PilZ domain-containing protein	EHO65_14210	Leptospira andrefontaineae	118
A0A4R9H1A0	A0A4R9H1A0_9LEPT	DUF1577 domain-containing protein	EHO65_16365	Leptospira andrefontaineae	384
A0A4R9H0Y2	A0A4R9H0Y2_9LEPT	PilZ domain-containing protein	EHO65_15860	Leptospira andrefontaineae	119
A0A4R9HBB5	A0A4R9HBB5_9LEPT	DUF1577 domain-containing protein	EHO65_03995	Leptospira andrefontaineae	386
A0A4R9H372	A0A4R9H372_9LEPT	PilZ domain-containing protein	EHO65_12560	Leptospira andrefontaineae	74
A0A4R9H7X4	A0A4R9H7X4_9LEPT	PilZ domain-containing protein	EHO65_04920	Leptospira andrefontaineae	117
A0A4R9GWP6	A0A4R9GWP6_9LEPT	PilZ domain-containing protein	EHO65_19250	Leptospira andrefontaineae	425
A0A4R9HBT9	A0A4R9HBT9_9LEPT	DUF1577 domain-containing protein	EHO65_01625	Leptospira andrefontaineae	381
A0A4R9HAV8	A0A4R9HAV8_9LEPT	PilZ domain-containing protein	EHO65_02995	Leptospira andrefontaineae	403
A0A4V3JFV5	A0A4V3JFV5_9LEPT	protein-secreting ATPase (EC 7.4.2.8)	gspE EHO65_13855	Leptospira andrefontaineae	557
A0A6H3NUA9	A0A6H3NUA9_9LEPT	Diguanylate cyclase	EHR08_11065	Leptospira bandrabouensis	298
A0A6H3P204	A0A6H3P204_9LEPT	GGDEF domain-containing protein	EHR08_07215	Leptospira bandrabouensis	338
A0A6H3NV45	A0A6H3NV45_9LEPT	GAF domain-containing protein	EHR08_00500	Leptospira bandrabouensis	756
A0A6H3NPD6	A0A6H3NPD6_9LEPT	EAL domain-containing protein	EHR08_14190	Leptospira bandrabouensis	703
A0A6H3P156	A0A6H3P156_9LEPT	GGDEF domain-containing protein	EHR08_07210	Leptospira bandrabouensis	195
A0A6H3NY55	A0A6H3NY55_9LEPT	Diguanylate cyclase	EHR08_08270	Leptospira bandrabouensis	396
A0A6H3NXL6	A0A6H3NXL6_9LEPT	Sensor domain-containing diguanylate cyclase	EHR08_04805	Leptospira bandrabouensis	305
A0A6H3NUH9	A0A6H3NUH9_9LEPT	Bifunctional diguanylate cyclase/phosphodiesterase	EHR08_02840	Leptospira bandrabouensis	694
A0A6H3NS36	A0A6H3NS36_9LEPT	GGDEF domain-containing protein	EHR08_13885	Leptospira bandrabouensis	397
A0A6H3NLX8	A0A6H3NLX8_9LEPT	Sensor domain-containing diguanylate cyclase	EHR08_16365	Leptospira bandrabouensis	353
A0A6H3NQF9	A0A6H3NQF9_9LEPT	EAL domain-containing protein	EHR08_04605	Leptospira bandrabouensis	818
A0A6H3NPL7	A0A6H3NPL7_9LEPT	GGDEF domain-containing protein	EHR08_02875	Leptospira bandrabouensis	630
A0A6H3NYJ1	A0A6H3NYJ1_9LEPT	EAL domain-containing protein	EHR08_02970	Leptospira bandrabouensis	228
A0A6H3NNU1	A0A6H3NNU1_9LEPT	EAL domain-containing protein	EHR08_13165	Leptospira bandrabouensis	412
A0A6H3NSK1	A0A6H3NSK1_9LEPT	EAL domain-containing protein	EHR08_16755	Leptospira bandrabouensis	419
A0A6H3NZH2	A0A6H3NZH2_9LEPT	EAL domain-containing protein	EHR08_04085	Leptospira bandrabouensis	449
A0A6H3NLY9	A0A6H3NLY9_9LEPT	EAL domain-containing protein	EHR08_13485	Leptospira bandrabouensis	556
A0A6H3NTF0	A0A6H3NTF0_9LEPT	EAL domain-containing protein	EHR08_07510	Leptospira bandrabouensis	397
A0A6H3NZB3	A0A6H3NZB3_9LEPT	EAL domain-containing protein	EHR08_03870	Leptospira bandrabouensis	400
A0A6H3NR48	A0A6H3NR48_9LEPT	Response regulator	EHR08_15180	Leptospira bandrabouensis	328
A0A6H3NTJ3	A0A6H3NTJ3_9LEPT	GAF domain-containing protein	EHR08_10875	Leptospira bandrabouensis	659
A0A6H3NLT5	A0A6H3NLT5_9LEPT	HD domain-containing protein	EHR08_14530	Leptospira bandrabouensis	395
A0A6H3NNU5	A0A6H3NNU5_9LEPT	C-di-GMP phosphodiesterase	EHR08_10585	Leptospira bandrabouensis	490
A0A6H3NNT4	A0A6H3NNT4_9LEPT	PilZ domain-containing protein	EHR08_18840	Leptospira bandrabouensis	381
A0A6H3NXT6	A0A6H3NXT6_9LEPT	PilZ domain-containing protein	EHR08_04295	Leptospira bandrabouensis	127
A0A6H3NUW9	A0A6H3NUW9_9LEPT	PilZ domain-containing protein	EHR08_15875	Leptospira bandrabouensis	364
A0A6H3P0Z3	A0A6H3P0Z3_9LEPT	PilZ domain-containing protein	EHR08_09985	Leptospira bandrabouensis	123
A0A6H3NY32	A0A6H3NY32_9LEPT	Pilus assembly protein PilZ	EHR08_08170	Leptospira bandrabouensis	419
A0A6H3NSH7	A0A6H3NSH7_9LEPT	PilZ domain-containing protein	EHR08_05635	Leptospira bandrabouensis	390
A0A6H3NJV0	A0A6H3NJV0_9LEPT	PilZ domain-containing protein	EHR08_18090	Leptospira bandrabouensis	120
A0A6H3NQY0	A0A6H3NQY0_9LEPT	DUF1577 domain-containing protein	EHR08_05555	Leptospira bandrabouensis	374
A0A6H3NTM6	A0A6H3NTM6_9LEPT	DUF1577 domain-containing protein	EHR08_16745	Leptospira bandrabouensis	385
A0A6H3NQX2	A0A6H3NQX2_9LEPT	PilZ domain-containing protein	EHR08_03135	Leptospira bandrabouensis	103
A0A6H3P0Q9	A0A6H3P0Q9_9LEPT	PilZ domain-containing protein	EHR08_06720	Leptospira bandrabouensis	120
A0A6H3P315	A0A6H3P315_9LEPT	PilZ domain-containing protein	EHR08_09360	Leptospira bandrabouensis	115
A0A6H3NUZ7	A0A6H3NUZ7_9LEPT	PilZ domain-containing protein	EHR08_00230	Leptospira bandrabouensis	429
A0A6H3P1N6	A0A6H3P1N6_9LEPT	DUF1577 domain-containing protein	EHR08_07840	Leptospira bandrabouensis	377
A0A6H3NQF7	A0A6H3NQF7_9LEPT	PilZ domain-containing protein	EHR08_16340	Leptospira bandrabouensis	405
A0A6H3NL41	A0A6H3NL41_9LEPT	protein-secreting ATPase (EC 7.4.2.8)	gspE EHR08_14490	Leptospira bandrabouensis	558
A0A5F2BAJ1	A0A5F2BAJ1_9LEPT	GGDEF domain-containing protein	EHQ76_10970	Leptospira barantonii	419
A0A2M9Z008	A0A2M9Z008_9LEPT	GGDEF domain-containing protein	CH367_10225 EHQ76_12520	Leptospira barantonii	338
A0A2M9Z0S6	A0A2M9Z0S6_9LEPT	Sensor domain-containing diguanylate cyclase	CH367_10685	Leptospira barantonii	515
A0A5F2AYC6	A0A5F2AYC6_9LEPT	Sensor domain-containing diguanylate cyclase	EHQ76_18420	Leptospira barantonii	515
A0A5F2AYI9	A0A5F2AYI9_9LEPT	GAF domain-containing protein	EHQ76_17445	Leptospira barantonii	743
A0A2M9Z6B3	A0A2M9Z6B3_9LEPT	GAF domain-containing protein	CH367_04510	Leptospira barantonii	743
A0A5F2BNG5	A0A5F2BNG5_9LEPT	GGDEF domain-containing protein	EHQ76_05160	Leptospira barantonii	572
A0A2M9Z4N7	A0A2M9Z4N7_9LEPT	GGDEF domain-containing protein	CH367_01605	Leptospira barantonii	572
A0A2M9YWF2	A0A2M9YWF2_9LEPT	Diguanylate cyclase	CH367_18230 EHQ76_11825	Leptospira barantonii	352
A0A2M9Z264	A0A2M9Z264_9LEPT	GGDEF domain-containing protein	CH367_05770	Leptospira barantonii	565
A0A2M9YWK6	A0A2M9YWK6_9LEPT	GGDEF domain-containing protein	CH367_18545	Leptospira barantonii	362
A0A5F2B136	A0A5F2B136_9LEPT	GGDEF domain-containing protein	EHQ76_13235	Leptospira barantonii	362
A0A5F2AYZ6	A0A5F2AYZ6_9LEPT	GGDEF-domain containing protein	EHQ76_16985	Leptospira barantonii	186
A0A2M9YVB5	A0A2M9YVB5_9LEPT	EAL domain-containing protein	CH367_19975	Leptospira barantonii	569
A0A5F2B119	A0A5F2B119_9LEPT	EAL domain-containing protein	EHQ76_13210	Leptospira barantonii	569
A0A5F2B110	A0A5F2B110_9LEPT	Sensor domain-containing diguanylate cyclase	EHQ76_13150	Leptospira barantonii	312
A0A2M9Z1T3	A0A2M9Z1T3_9LEPT	Diguanylate cyclase	CH367_04835	Leptospira barantonii	439
A0A2M9YYL6	A0A2M9YYL6_9LEPT	Diguanylate cyclase response regulator	CH367_14060	Leptospira barantonii	330
A0A5F2AZ09	A0A5F2AZ09_9LEPT	Diguanylate cyclase	EHQ76_16750	Leptospira barantonii	330
A0A2M9Z074	A0A2M9Z074_9LEPT	Sensor domain-containing diguanylate cyclase	CH367_10680	Leptospira barantonii	524
A0A5F2AYR6	A0A5F2AYR6_9LEPT	Sensor domain-containing diguanylate cyclase	EHQ76_18415	Leptospira barantonii	524
A0A5F2AYV3	A0A5F2AYV3_9LEPT	GGDEF domain-containing protein	EHQ76_17140	Leptospira barantonii	556
A0A2M9Z5C5	A0A2M9Z5C5_9LEPT	GGDEF domain-containing protein	CH367_02935	Leptospira barantonii	556
A0A2M9YWL1	A0A2M9YWL1_9LEPT	GGDEF domain-containing protein	CH367_18615	Leptospira barantonii	410
A0A5F2B134	A0A5F2B134_9LEPT	GGDEF domain-containing protein	EHQ76_13305	Leptospira barantonii	410
A0A2M9Z0F5	A0A2M9Z0F5_9LEPT	GGDEF domain-containing protein	CH367_11020	Leptospira barantonii	579
A0A5F2BDX3	A0A5F2BDX3_9LEPT	Diguanylate cyclase	EHQ76_09005	Leptospira barantonii	579
A0A5F2AYQ7	A0A5F2AYQ7_9LEPT	EAL domain-containing protein	EHQ76_18425	Leptospira barantonii	572
A0A2M9Z0V9	A0A2M9Z0V9_9LEPT	Cyclic diguanylate phosphodiesterase (EAL) domain protein	CH367_10690	Leptospira barantonii	572
A0A5F2AYF6	A0A5F2AYF6_9LEPT	GGDEF domain-containing protein	EHQ76_17970	Leptospira barantonii	701
A0A2M9Z410	A0A2M9Z410_9LEPT	GGDEF domain-containing protein	CH367_00230	Leptospira barantonii	701
A0A2M9YZ88	A0A2M9YZ88_9LEPT	Diguanylate cyclase	CH367_12205 EHQ76_10385	Leptospira barantonii	327
A0A2M9Z1Y8	A0A2M9Z1Y8_9LEPT	GGDEF domain-containing response regulator	CH367_04840	Leptospira barantonii	252
A0A5F2B688	A0A5F2B688_9LEPT	GGDEF domain-containing response regulator	EHQ76_10945	Leptospira barantonii	252
A0A5F2B631	A0A5F2B631_9LEPT	Sensor domain-containing diguanylate cyclase	EHQ76_10950	Leptospira barantonii	235
A0A2M9Z3M7	A0A2M9Z3M7_9LEPT	Histidine kinase	CH367_08365	Leptospira barantonii	427
A0A5F2BQJ2	A0A5F2BQJ2_9LEPT	EAL domain-containing protein	EHQ76_04330	Leptospira barantonii	427
A0A5F2BEL8	A0A5F2BEL8_9LEPT	EAL domain-containing protein	EHQ76_09285	Leptospira barantonii	535
A0A2M9Z0Z3	A0A2M9Z0Z3_9LEPT	Diguanylate phosphodiesterase	CH367_10730	Leptospira barantonii	535
A0A5F2BD75	A0A5F2BD75_9LEPT	EAL domain-containing protein	EHQ76_10015	Leptospira barantonii	299
A0A2M9Z123	A0A2M9Z123_9LEPT	Histidine kinase	CH367_08725	Leptospira barantonii	299
A0A2M9Z5I5	A0A2M9Z5I5_9LEPT	EAL domain-containing protein (Histidine kinase)	CH367_02725 EHQ76_03980	Leptospira barantonii	414
A0A2M9Z602	A0A2M9Z602_9LEPT	Diguanylate phosphodiesterase	CH367_04275	Leptospira barantonii	404
A0A5F2AYQ5	A0A5F2AYQ5_9LEPT	EAL domain-containing protein	EHQ76_17685	Leptospira barantonii	404
A0A2M9Z0Q7	A0A2M9Z0Q7_9LEPT	Diguanylate phosphodiesterase	CH367_11235	Leptospira barantonii	452
A0A5F2BEC3	A0A5F2BEC3_9LEPT	EAL domain-containing protein	EHQ76_08815	Leptospira barantonii	452
A0A2M9YZV7	A0A2M9YZV7_9LEPT	C-di-GMP phosphodiesterase	CH367_13340	Leptospira barantonii	489
A0A5F2BWB4	A0A5F2BWB4_9LEPT	C-di-GMP phosphodiesterase	EHQ76_03140	Leptospira barantonii	489
A0A5F2AXX5	A0A5F2AXX5_9LEPT	HD-GYP domain-containing protein	EHQ76_18925	Leptospira barantonii	396
A0A2M9YX44	A0A2M9YX44_9LEPT	Metal-dependent phosphohydrolase	CH367_17545	Leptospira barantonii	396
A0A2M9YZU3	A0A2M9YZU3_9LEPT	C-di-GMP phosphodiesterase	CH367_13335	Leptospira barantonii	500
A0A5F2BSL4	A0A5F2BSL4_9LEPT	C-di-GMP phosphodiesterase	EHQ76_03145	Leptospira barantonii	500
A0A5F2BDK0	A0A5F2BDK0_9LEPT	Response regulator	EHQ76_08340	Leptospira barantonii	331
A0A2M9Z0S8	A0A2M9Z0S8_9LEPT	Two-component system response regulator	CH367_11695	Leptospira barantonii	331
A0A5F2BAN7	A0A5F2BAN7_9LEPT	GAF domain-containing protein	EHQ76_10755	Leptospira barantonii	660
A0A2M9Z1T6	A0A2M9Z1T6_9LEPT	HD family phosphohydrolase	CH367_05060	Leptospira barantonii	660
A0A2M9Z4R7	A0A2M9Z4R7_9LEPT	PilZ domain-containing protein	CH367_01130	Leptospira barantonii	124
A0A2M9Z3I0	A0A2M9Z3I0_9LEPT	PilZ domain-containing protein	CH367_07690	Leptospira barantonii	212
A0A5F2BYL5	A0A5F2BYL5_9LEPT	PilZ domain-containing protein	EHQ76_00950	Leptospira barantonii	114
A0A5F2B132	A0A5F2B132_9LEPT	PilZ domain-containing protein	EHQ76_13280	Leptospira barantonii	106
A0A2M9YWE8	A0A2M9YWE8_9LEPT	PilZ domain-containing protein	CH367_18590	Leptospira barantonii	106
A0A2M9Z4J9	A0A2M9Z4J9_9LEPT	PilZ domain-containing protein	CH367_01230 EHQ76_04490	Leptospira barantonii	126
A0A2M9YZ79	A0A2M9YZ79_9LEPT	PilZ domain-containing protein	CH367_12065 EHQ76_01835	Leptospira barantonii	120
A0A2M9YXW2	A0A2M9YXW2_9LEPT	DUF1577 domain-containing protein	CH367_16160	Leptospira barantonii	382
A0A5F2BSB3	A0A5F2BSB3_9LEPT	DUF1577 domain-containing protein	EHQ76_02695	Leptospira barantonii	382
A0A2M9YZW6	A0A2M9YZW6_9LEPT	PilZ domain-containing protein (Pilus assembly protein PilZ)	CH367_13395 EHQ76_03090	Leptospira barantonii	116
A0A2M9Z3I9	A0A2M9Z3I9_9LEPT	DUF1577 domain-containing protein	CH367_08370	Leptospira barantonii	387
A0A5F2BUD7	A0A5F2BUD7_9LEPT	DUF1577 domain-containing protein	EHQ76_04325	Leptospira barantonii	387
A0A2M9YYN8	A0A2M9YYN8_9LEPT	PilZ domain-containing protein	CH367_14365 EHQ76_07740	Leptospira barantonii	101
A0A2M9YVA4	A0A2M9YVA4_9LEPT	PilZ domain-containing protein (Pilus assembly protein PilZ)	CH367_19905 EHQ76_04885	Leptospira barantonii	119
A0A2M9Z5E8	A0A2M9Z5E8_9LEPT	DUF1577 domain-containing protein	CH367_02970	Leptospira barantonii	389
A0A5F2AYX0	A0A5F2AYX0_9LEPT	DUF1577 domain-containing protein	EHQ76_17175	Leptospira barantonii	389
A0A2M9Z5Y4	A0A2M9Z5Y4_9LEPT	PilZ domain-containing protein	CH367_03480	Leptospira barantonii	430
A0A5F2BLR0	A0A5F2BLR0_9LEPT	DUF1577 domain-containing protein	EHQ76_05775	Leptospira barantonii	430
A0A5F2BCY4	A0A5F2BCY4_9LEPT	DUF1577 domain-containing protein	EHQ76_09335	Leptospira barantonii	381
A0A2M9Z1B5	A0A2M9Z1B5_9LEPT	DUF1577 domain-containing protein	CH367_09555	Leptospira barantonii	381
A0A5F2BCW6	A0A5F2BCW6_9LEPT	PilZ domain-containing protein	EHQ76_09320	Leptospira barantonii	110
A0A2M9Z1C5	A0A2M9Z1C5_9LEPT	PilZ domain-containing protein	CH367_09570	Leptospira barantonii	110
A0A2M9YW98	A0A2M9YW98_9LEPT	Pilus assembly protein PilZ	CH367_18255	Leptospira barantonii	358
A0A5F2B4T5	A0A5F2B4T5_9LEPT	PilZ domain-containing protein	EHQ76_11800	Leptospira barantonii	358
A0A2M9YXB6	A0A2M9YXB6_9LEPT	protein-secreting ATPase (EC 7.4.2.8)	gspE CH367_17585	Leptospira barantonii	557
A0A5F2AY93	A0A5F2AY93_9LEPT	protein-secreting ATPase (EC 7.4.2.8)	gspE EHQ76_18965	Leptospira barantonii	557
A0AAQ2CP65	A0AAQ2CP65_LEPBI	GGDEF domain-containing protein	EHQ92_00715	Leptospira biflexa	339
A0AAQ2CVE4	A0AAQ2CVE4_LEPBI	GAF domain-containing protein	EHQ92_07470	Leptospira biflexa	699
A0AAQ2CUE3	A0AAQ2CUE3_LEPBI	Phosphodiesterase	EHQ92_11990	Leptospira biflexa	702
A0AAQ2CQB4	A0AAQ2CQB4_LEPBI	Bifunctional diguanylate cyclase/phosphodiesterase	EHQ92_05100	Leptospira biflexa	630
A0AAQ2HQZ2	A0AAQ2HQZ2_LEPBI	Sensor domain-containing diguanylate cyclase	EHQ92_03195	Leptospira biflexa	305
A0AAQ2CUC7	A0AAQ2CUC7_LEPBI	GGDEF domain-containing protein	EHQ92_08785	Leptospira biflexa	288
A0AAQ2HP93	A0AAQ2HP93_LEPBI	Diguanylate cyclase	EHQ92_17960	Leptospira biflexa	298
A0AAQ2HQ84	A0AAQ2HQ84_LEPBI	Diguanylate cyclase	EHQ92_17185	Leptospira biflexa	406
A0AAQ2CS54	A0AAQ2CS54_LEPBI	Bifunctional diguanylate cyclase/phosphodiesterase	EHQ92_05140	Leptospira biflexa	694
A0AAQ2CU11	A0AAQ2CU11_LEPBI	GGDEF domain-containing protein	EHQ92_12295	Leptospira biflexa	397
A0AAQ2HSL5	A0AAQ2HSL5_LEPBI	Sensor domain-containing diguanylate cyclase	EHQ92_09955	Leptospira biflexa	353
A0AAQ2HRF3	A0AAQ2HRF3_LEPBI	Bifunctional diguanylate cyclase/phosphodiesterase	EHQ92_03385	Leptospira biflexa	818
A0AAQ2CVJ8	A0AAQ2CVJ8_LEPBI	EAL domain-containing protein	EHQ92_04995	Leptospira biflexa	230
A0AAQ2HSQ4	A0AAQ2HSQ4_LEPBI	EAL domain-containing protein	EHQ92_00360	Leptospira biflexa	412
A0AAQ2CQU1	A0AAQ2CQU1_LEPBI	EAL domain-containing protein	EHQ92_03910	Leptospira biflexa	449
A0AAQ2CVF6	A0AAQ2CVF6_LEPBI	GGDEF domain-containing response regulator	EHQ92_12695	Leptospira biflexa	556
A0AAQ2CTB3	A0AAQ2CTB3_LEPBI	EAL domain-containing protein	EHQ92_04135	Leptospira biflexa	401
A0AAQ2CT51	A0AAQ2CT51_LEPBI	C-di-GMP phosphodiesterase	EHQ92_09045	Leptospira biflexa	490
A0AAQ2HR20	A0AAQ2HR20_LEPBI	PilZ domain-containing protein	EHQ92_03685	Leptospira biflexa	127
A0AAQ2CS18	A0AAQ2CS18_LEPBI	PilZ domain-containing protein	EHQ92_10450	Leptospira biflexa	364
A0AAQ2CNU9	A0AAQ2CNU9_LEPBI	PilZ domain-containing protein	EHQ92_14200	Leptospira biflexa	123
A0AAQ2CPL7	A0AAQ2CPL7_LEPBI	Pilus assembly protein PilZ	EHQ92_17085	Leptospira biflexa	419
A0AAQ2CQA2	A0AAQ2CQA2_LEPBI	PilZ domain-containing protein	EHQ92_15495	Leptospira biflexa	120
A0AAQ2CQN2	A0AAQ2CQN2_LEPBI	PilZ domain-containing protein	EHQ92_01225	Leptospira biflexa	115
A0AAQ2CPZ4	A0AAQ2CPZ4_LEPBI	PilZ domain-containing protein	EHQ92_14460	Leptospira biflexa	115
A0AAQ2CV10	A0AAQ2CV10_LEPBI	PilZ domain-containing protein	EHQ92_09980	Leptospira biflexa	420
A0AAQ2CW78	A0AAQ2CW78_LEPBI	protein-secreting ATPase (EC 7.4.2.8)	gspE EHQ92_11690	Leptospira biflexa	558
Q1HG77	Q1HG77_LEPBI	protein-secreting ATPase (EC 7.4.2.8)	gspE	Leptospira biflexa serovar Patoc	558
Q1HG78	Q1HG78_LEPBI	GspD	gspD	Leptospira biflexa serovar Patoc	595
B0SNH8	B0SNH8_LEPBP	GGDEF domain-containing protein	LEPBI_I2876	Leptospira biflexa serovar Patoc (strain Patoc 1 / ATCC 23582 / Paris)	336
B0SNQ1	B0SNQ1_LEPBP	Putative two-component sensor histidine kinase	LEPBI_I1218	Leptospira biflexa serovar Patoc (strain Patoc 1 / ATCC 23582 / Paris)	187
B0SLD2	B0SLD2_LEPBP	GGDEF domain-containing protein	LEPBI_I0811	Leptospira biflexa serovar Patoc (strain Patoc 1 / ATCC 23582 / Paris)	699
B0SRQ0	B0SRQ0_LEPBP	Putative two-component sensor protein	LEPBI_I1739	Leptospira biflexa serovar Patoc (strain Patoc 1 / ATCC 23582 / Paris)	702
B0SJE5	B0SJE5_LEPBP	Bifunctional diguanylate cyclase/phosphodiesterase	LEPBI_I0299	Leptospira biflexa serovar Patoc (strain Patoc 1 / ATCC 23582 / Paris)	630
B0SNX8	B0SNX8_LEPBP	GGDEF domain-containing protein	LEPBI_I2921	Leptospira biflexa serovar Patoc (strain Patoc 1 / ATCC 23582 / Paris)	388
B0SRF4	B0SRF4_LEPBP	Sensor domain-containing diguanylate cyclase	LEPBI_I3382	Leptospira biflexa serovar Patoc (strain Patoc 1 / ATCC 23582 / Paris)	305
B0SN15	B0SN15_LEPBP	GGDEF domain-containing protein	LEPBI_I1081	Leptospira biflexa serovar Patoc (strain Patoc 1 / ATCC 23582 / Paris)	288
B0SUI1	B0SUI1_LEPBP	Putative GGDEF/response regulator receiver domain protein	LEPBI_p0053	Leptospira biflexa serovar Patoc (strain Patoc 1 / ATCC 23582 / Paris)	298
B0SM77	B0SM77_LEPBP	GGDEF domain-containing protein	LEPBI_I2628	Leptospira biflexa serovar Patoc (strain Patoc 1 / ATCC 23582 / Paris)	406
B0SJF3	B0SJF3_LEPBP	Bifunctional diguanylate cyclase/phosphodiesterase	LEPBI_I0307	Leptospira biflexa serovar Patoc (strain Patoc 1 / ATCC 23582 / Paris)	694
B0SS16	B0SS16_LEPBP	Putative GGDEF family protein putative membrane protein	LEPBI_I1800	Leptospira biflexa serovar Patoc (strain Patoc 1 / ATCC 23582 / Paris)	397
B0SPC3	B0SPC3_LEPBP	GGDEF domain-containing protein	LEPBI_I1337	Leptospira biflexa serovar Patoc (strain Patoc 1 / ATCC 23582 / Paris)	353
B0SRV5	B0SRV5_LEPBP	Uncharacterized protein	LEPBI_I3429	Leptospira biflexa serovar Patoc (strain Patoc 1 / ATCC 23582 / Paris)	818
B0SSD4	B0SSD4_LEPBP	Putative diguanylate phosphodiesterase	LEPBI_I1921	Leptospira biflexa serovar Patoc (strain Patoc 1 / ATCC 23582 / Paris)	412
B0SJN8	B0SJN8_LEPBP	EAL domain-containing protein	LEPBI_I0054	Leptospira biflexa serovar Patoc (strain Patoc 1 / ATCC 23582 / Paris)	449
B0SJ08	B0SJ08_LEPBP	EAL domain-containing protein	LEPBI_I0281	Leptospira biflexa serovar Patoc (strain Patoc 1 / ATCC 23582 / Paris)	268
B0SS96	B0SS96_LEPBP	Putative two-component response regulator	LEPBI_I1882	Leptospira biflexa serovar Patoc (strain Patoc 1 / ATCC 23582 / Paris)	556
B0SJS4	B0SJS4_LEPBP	EAL domain-containing protein	LEPBI_I0099	Leptospira biflexa serovar Patoc (strain Patoc 1 / ATCC 23582 / Paris)	401
B0SP56	B0SP56_LEPBP	Putative diguanylate phosphodiesterase with EAL domain	LEPBI_I1269	Leptospira biflexa serovar Patoc (strain Patoc 1 / ATCC 23582 / Paris)	423
B0SQJ8	B0SQJ8_LEPBP	Two-component response regulator	LEPBI_I1549	Leptospira biflexa serovar Patoc (strain Patoc 1 / ATCC 23582 / Paris)	333
B0SQK9	B0SQK9_LEPBP	HD-GYP domain-containing protein	LEPBI_I1560	Leptospira biflexa serovar Patoc (strain Patoc 1 / ATCC 23582 / Paris)	427
B0SNQ8	B0SNQ8_LEPBP	Putative HD-GYP domain containing protein	LEPBI_I1225	Leptospira biflexa serovar Patoc (strain Patoc 1 / ATCC 23582 / Paris)	508
B0SR74	B0SR74_LEPBP	Putative metal-dependent phosphohydrolase, HD family	LEPBI_I1668	Leptospira biflexa serovar Patoc (strain Patoc 1 / ATCC 23582 / Paris)	395
B0SNM9	B0SNM9_LEPBP	HD-GYP domain-containing protein	LEPBI_I1194	Leptospira biflexa serovar Patoc (strain Patoc 1 / ATCC 23582 / Paris)	657
B0SN67	B0SN67_LEPBP	Putative HD-GYP hydrolase domain containing protein	LEPBI_I1137	Leptospira biflexa serovar Patoc (strain Patoc 1 / ATCC 23582 / Paris)	490
B0SK38	B0SK38_LEPBP	PilZ domain-containing protein	LEPBI_I0008	Leptospira biflexa serovar Patoc (strain Patoc 1 / ATCC 23582 / Paris)	127
B0SKF4	B0SKF4_LEPBP	PilZ domain-containing protein	LEPBI_I0243	Leptospira biflexa serovar Patoc (strain Patoc 1 / ATCC 23582 / Paris)	112
B0STG0	B0STG0_LEPBP	PilZ domain-containing protein	LEPBI_I2305	Leptospira biflexa serovar Patoc (strain Patoc 1 / ATCC 23582 / Paris)	123
B0SM97	B0SM97_LEPBP	PilZ domain-containing protein	LEPBI_I2648	Leptospira biflexa serovar Patoc (strain Patoc 1 / ATCC 23582 / Paris)	422
B0SQN9	B0SQN9_LEPBP	PilZ domain-containing protein	LEPBI_I3221	Leptospira biflexa serovar Patoc (strain Patoc 1 / ATCC 23582 / Paris)	333
B0STU1	B0STU1_LEPBP	PilZ domain-containing protein	LEPBI_II0088	Leptospira biflexa serovar Patoc (strain Patoc 1 / ATCC 23582 / Paris)	120
B0SQQ5	B0SQQ5_LEPBP	DUF1577 domain-containing protein	LEPBI_I3237	Leptospira biflexa serovar Patoc (strain Patoc 1 / ATCC 23582 / Paris)	374
B0SPX8	B0SPX8_LEPBP	PilZ domain-containing protein	LEPBI_I1436	Leptospira biflexa serovar Patoc (strain Patoc 1 / ATCC 23582 / Paris)	364
B0SP58	B0SP58_LEPBP	PilZ domain-containing protein	LEPBI_I1271	Leptospira biflexa serovar Patoc (strain Patoc 1 / ATCC 23582 / Paris)	385
B0SL27	B0SL27_LEPBP	PilZ domain-containing protein	LEPBI_I2431	Leptospira biflexa serovar Patoc (strain Patoc 1 / ATCC 23582 / Paris)	119
B0SP27	B0SP27_LEPBP	PilZ domain-containing protein	LEPBI_I2971	Leptospira biflexa serovar Patoc (strain Patoc 1 / ATCC 23582 / Paris)	115
B0SLU1	B0SLU1_LEPBP	PilZ domain-containing protein	LEPBI_I0868	Leptospira biflexa serovar Patoc (strain Patoc 1 / ATCC 23582 / Paris)	429
B0SPC8	B0SPC8_LEPBP	PilZ domain-containing protein	LEPBI_I1342	Leptospira biflexa serovar Patoc (strain Patoc 1 / ATCC 23582 / Paris)	422
B0SR82	B0SR82_LEPBP	protein-secreting ATPase (EC 7.4.2.8)	gspE LEPBI_I1676	Leptospira biflexa serovar Patoc (strain Patoc 1 / ATCC 23582 / Paris)	558
A0AAQ0ILL4	A0AAQ0ILL4_LEPBO	C-di-GMP phosphodiesterase	FH592_00660	Leptospira borgpetersenii	489
A0AAQ0ILL2	A0AAQ0ILL2_LEPBO	C-di-GMP phosphodiesterase	FH592_00665	Leptospira borgpetersenii	497
A0A0E3B5B7	A0A0E3B5B7_LEPBO	Cyclic diguanylate phosphodiesterase (EAL) domain protein	LBBP_00483	Leptospira borgpetersenii serovar Ballum	569
A0A0E3B5B7	A0A0E3B5B7_LEPBO	Cyclic diguanylate phosphodiesterase (EAL) domain protein (EAL domain-containing protein)	IP943_08995 LBBP_00483	Leptospira borgpetersenii serovar Ballum	569
A0A0E3B6S4	A0A0E3B6S4_LEPBO	GAF domain protein	LBBP_02811	Leptospira borgpetersenii serovar Ballum	743
A0A0E3B6S4	A0A0E3B6S4_LEPBO	GAF domain protein (GAF domain-containing protein)	IP943_05480 LBBP_02811	Leptospira borgpetersenii serovar Ballum	743
A0A0E3AZ42	A0A0E3AZ42_LEPBO	Cyclic diguanylate phosphodiesterase (EAL) domain protein	LBBP_04100	Leptospira borgpetersenii serovar Ballum	572
A0A0E3AZ42	A0A0E3AZ42_LEPBO	Cyclic diguanylate phosphodiesterase (EAL) domain protein (EAL domain-containing protein)	IP943_06680 LBBP_04100	Leptospira borgpetersenii serovar Ballum	572
A0A0E3AZW2	A0A0E3AZW2_LEPBO	Diguanylate cyclase (GGDEF) domain protein	LBBP_02705	Leptospira borgpetersenii serovar Ballum	352
A0A0E3AZW2	A0A0E3AZW2_LEPBO	Diguanylate cyclase (GGDEF) domain protein (Sensor domain-containing diguanylate cyclase)	IP943_05885 LBBP_02705	Leptospira borgpetersenii serovar Ballum	352
A0A0S2IV91	A0A0S2IV91_LEPBO	Cyclic diguanylate phosphodiesterase (EAL) domain protein	LBBP_03375	Leptospira borgpetersenii serovar Ballum	566
A0A0S2IRH4	A0A0S2IRH4_LEPBO	Diguanylate cyclase (GGDEF) domain protein	LBBP_01838	Leptospira borgpetersenii serovar Ballum	337
A0A0E3B9N1	A0A0E3B9N1_LEPBO	Diguanylate cyclase (GGDEF) domain protein	LBBP_02369	Leptospira borgpetersenii serovar Ballum	323
A0A0E3B9N1	A0A0E3B9N1_LEPBO	Diguanylate cyclase (GGDEF) domain protein (GGDEF domain-containing protein)	IP943_08525 LBBP_02369	Leptospira borgpetersenii serovar Ballum	323
A0A0E3B1F6	A0A0E3B1F6_LEPBO	Diguanylate cyclase (GGDEF) domain protein	LBBP_00859	Leptospira borgpetersenii serovar Ballum	330
A0A0E3B1F6	A0A0E3B1F6_LEPBO	Diguanylate cyclase	IP943_12700 LBBP_00859	Leptospira borgpetersenii serovar Ballum	330
A0A0E3B3C2	A0A0E3B3C2_LEPBO	Diguanylate cyclase (GGDEF) domain protein	LBBP_04099	Leptospira borgpetersenii serovar Ballum	535
A0A0E3B3C2	A0A0E3B3C2_LEPBO	Diguanylate cyclase	IP943_06675 LBBP_04099	Leptospira borgpetersenii serovar Ballum	535
A0A0E3B524	A0A0E3B524_LEPBO	Two-component response regulator	LBBP_00688	Leptospira borgpetersenii serovar Ballum	409
A0A0E3B524	A0A0E3B524_LEPBO	GGDEF domain-containing protein (Two-component response regulator)	IP943_09655 LBBP_00688	Leptospira borgpetersenii serovar Ballum	409
A0A0E3B6R6	A0A0E3B6R6_LEPBO	GGDEF domain-containing protein	LBBP_03700	Leptospira borgpetersenii serovar Ballum	702
A0A0E3AZY1	A0A0E3AZY1_LEPBO	Cyclic diguanylate phosphodiesterase (EAL) domain protein	LBBP_02732	Leptospira borgpetersenii serovar Ballum	404
A0A0E3AZY1	A0A0E3AZY1_LEPBO	Cyclic diguanylate phosphodiesterase (EAL) domain protein (EAL domain-containing response regulator)	IP943_05785 LBBP_02732	Leptospira borgpetersenii serovar Ballum	404
A0A0S2IQY9	A0A0S2IQY9_LEPBO	Cyclic diguanylate phosphodiesterase (EAL) domain protein	LBBP_01791	Leptospira borgpetersenii serovar Ballum	317
A0A0E3AXS2	A0A0E3AXS2_LEPBO	Cyclic diguanylate phosphodiesterase (EAL) domain protein	LBBP_04183	Leptospira borgpetersenii serovar Ballum	451
A0A0E3AXS2	A0A0E3AXS2_LEPBO	Cyclic diguanylate phosphodiesterase (EAL) domain protein (EAL domain-containing protein)	IP943_09270 LBBP_04183	Leptospira borgpetersenii serovar Ballum	451
A0AAP1RM34	A0AAP1RM34_LEPBO	C-di-GMP phosphodiesterase	IQA75_11700	Leptospira borgpetersenii serovar Ballum	489
A0A0E3B5B7	A0A0E3B5B7_LEPBO	Cyclic diguanylate phosphodiesterase (EAL) domain protein (EAL domain-containing protein)	IQA75_09555 LBBP_00483	Leptospira borgpetersenii serovar Ballum	569
A0A0E3AZ42	A0A0E3AZ42_LEPBO	Cyclic diguanylate phosphodiesterase (EAL) domain protein (EAL domain-containing protein)	IQA75_06425 LBBP_04100	Leptospira borgpetersenii serovar Ballum	572
A0A0S2IY19	A0A0S2IY19_LEPBO	GAF domain protein	LBBP_04447	Leptospira borgpetersenii serovar Ballum	665
A0A0S2IU89	A0A0S2IU89_LEPBO	GAF domain protein	LBBP_03001	Leptospira borgpetersenii serovar Ballum	694
A0A0E3B253	A0A0E3B253_LEPBO	Uncharacterized protein	LBBP_01501	Leptospira borgpetersenii serovar Ballum	394
A0A0E3AZY1	A0A0E3AZY1_LEPBO	Cyclic diguanylate phosphodiesterase (EAL) domain protein (EAL domain-containing response regulator)	IQA75_05325 LBBP_02732	Leptospira borgpetersenii serovar Ballum	404
A0A0E3BJX2	A0A0E3BJX2_LEPBO	C-di-GMP phosphodiesterase	LBBP_00163	Leptospira borgpetersenii serovar Ballum	497
A0A0E3BJX2	A0A0E3BJX2_LEPBO	C-di-GMP phosphodiesterase	IQA75_11705 LBBP_00163	Leptospira borgpetersenii serovar Ballum	497
A0A0E3AXS2	A0A0E3AXS2_LEPBO	Cyclic diguanylate phosphodiesterase (EAL) domain protein (EAL domain-containing protein)	IQA75_10095 LBBP_04183	Leptospira borgpetersenii serovar Ballum	451
A0A0E3B6E4	A0A0E3B6E4_LEPBO	PilZ domain-containing protein (Type IV pilus assembly protein PilZ)	IP943_00925 LBBP_03491	Leptospira borgpetersenii serovar Ballum	126
A0A0E3AZW3	A0A0E3AZW3_LEPBO	PilZ domain-containing protein	IQA75_05405 LBBP_02710	Leptospira borgpetersenii serovar Ballum	363
A0A0E3B6E4	A0A0E3B6E4_LEPBO	Type IV pilus assembly protein PilZ	LBBP_03491	Leptospira borgpetersenii serovar Ballum	126
A0A0E3B6E4	A0A0E3B6E4_LEPBO	PilZ domain-containing protein (Type IV pilus assembly protein PilZ)	IQA75_00925 LBBP_03491	Leptospira borgpetersenii serovar Ballum	126
A0A0E3B6E6	A0A0E3B6E6_LEPBO	PF07614 family protein	LBBP_00057	Leptospira borgpetersenii serovar Ballum	382
A0A0E3BJY4	A0A0E3BJY4_LEPBO	PilZ domain-containing protein (Type IV pilus assembly protein PilZ)	IQA75_11655 LBBP_00148	Leptospira borgpetersenii serovar Ballum	116
A0A0E3BJY4	A0A0E3BJY4_LEPBO	Type IV pilus assembly protein PilZ	LBBP_00148	Leptospira borgpetersenii serovar Ballum	116
A0A0E3BJY4	A0A0E3BJY4_LEPBO	PilZ domain-containing protein (Type IV pilus assembly protein PilZ)	IP943_11460 LBBP_00148	Leptospira borgpetersenii serovar Ballum	116
A0A0E3BN51	A0A0E3BN51_LEPBO	PF07614 family protein	LBBP_01070	Leptospira borgpetersenii serovar Ballum	387
A0A0E3BNF4	A0A0E3BNF4_LEPBO	PilZ domain-containing protein	LBBP_01581	Leptospira borgpetersenii serovar Ballum	101
A0A0S2IMZ6	A0A0S2IMZ6_LEPBO	Type IV pilus assembly protein PilZ	LBBP_00497	Leptospira borgpetersenii serovar Ballum	146
A0A0E3B6I9	A0A0E3B6I9_LEPBO	PF07614 family protein	LBBP_03584	Leptospira borgpetersenii serovar Ballum	391
A0A0E3B1V8	A0A0E3B1V8_LEPBO	PilZ domain-containing protein	LBBP_02494	Leptospira borgpetersenii serovar Ballum	428
A0A0E3B1V8	A0A0E3B1V8_LEPBO	DUF1577 domain-containing protein	IP943_05075 LBBP_02494	Leptospira borgpetersenii serovar Ballum	428
A0A0E3B1V8	A0A0E3B1V8_LEPBO	DUF1577 domain-containing protein	IQA75_02450 LBBP_02494	Leptospira borgpetersenii serovar Ballum	428
A0A0E3AYR3	A0A0E3AYR3_LEPBO	PF07614 family protein	LBBP_02159	Leptospira borgpetersenii serovar Ballum	379
A0A0E3AZW3	A0A0E3AZW3_LEPBO	PilZ domain-containing protein	LBBP_02710	Leptospira borgpetersenii serovar Ballum	363
A0A0E3AZW3	A0A0E3AZW3_LEPBO	PilZ domain-containing protein	IP943_05860 LBBP_02710	Leptospira borgpetersenii serovar Ballum	363
A0A0E3B3E0	A0A0E3B3E0_LEPBO	protein-secreting ATPase (EC 7.4.2.8)	gspE IP943_03310 LBBP_01493	Leptospira borgpetersenii serovar Ballum	557
Q04S22	Q04S22_LEPBJ	GAF domain protein	LBJ_1748	Leptospira borgpetersenii serovar Hardjo-bovis (strain JB197)	743
Q04Q73	Q04Q73_LEPBJ	Signal transduction protein	LBJ_2510	Leptospira borgpetersenii serovar Hardjo-bovis (strain JB197)	547
Q04NQ0	Q04NQ0_LEPBJ	Two component complex response regulator	LBJ_4069	Leptospira borgpetersenii serovar Hardjo-bovis (strain JB197)	572
Q04TZ7	Q04TZ7_LEPBJ	Response regulator, GGDEF family	LBJ_0983	Leptospira borgpetersenii serovar Hardjo-bovis (strain JB197)	352
Q04QQ8	Q04QQ8_LEPBJ	GGDEF domain protein	LBJ_2289	Leptospira borgpetersenii serovar Hardjo-bovis (strain JB197)	323
Q04S93	Q04S93_LEPBJ	GGDEF domain receiver component of a two-component response regulator	LBJ_1672	Leptospira borgpetersenii serovar Hardjo-bovis (strain JB197)	330
Q04NQ1	Q04NQ1_LEPBJ	GGDEF family protein	LBJ_4068	Leptospira borgpetersenii serovar Hardjo-bovis (strain JB197)	535
Q04RF0	Q04RF0_LEPBJ	Two-component response regulator	LBJ_2009	Leptospira borgpetersenii serovar Hardjo-bovis (strain JB197)	409
Q04PK2	Q04PK2_LEPBJ	GGDEF domain-containing protein	LBJ_2760	Leptospira borgpetersenii serovar Hardjo-bovis (strain JB197)	702
Q04VG8	Q04VG8_LEPBJ	Response regulator with GGDEF domain	LBJ_0386	Leptospira borgpetersenii serovar Hardjo-bovis (strain JB197)	336
Q04VJ5	Q04VJ5_LEPBJ	Signal transduction protein	LBJ_0354	Leptospira borgpetersenii serovar Hardjo-bovis (strain JB197)	301
Q04QJ6	Q04QJ6_LEPBJ	Signal transduction protein	LBJ_2357	Leptospira borgpetersenii serovar Hardjo-bovis (strain JB197)	414
Q04TY2	Q04TY2_LEPBJ	Response regulator	LBJ_1002	Leptospira borgpetersenii serovar Hardjo-bovis (strain JB197)	404
Q04NL3	Q04NL3_LEPBJ	EAL domain-containing protein	LBJ_4114	Leptospira borgpetersenii serovar Hardjo-bovis (strain JB197)	451
Q04W42	Q04W42_LEPBJ	C-di-GMP phosphodiesterase	LBJ_0134	Leptospira borgpetersenii serovar Hardjo-bovis (strain JB197)	489
Q04UG7	Q04UG7_LEPBJ	Response regulator with HD-GYP domain	LBJ_0788	Leptospira borgpetersenii serovar Hardjo-bovis (strain JB197)	660
Q04SW9	Q04SW9_LEPBJ	Response regulator with HD-GYP domain	LBJ_1428	Leptospira borgpetersenii serovar Hardjo-bovis (strain JB197)	394
Q04W41	Q04W41_LEPBJ	C-di-GMP phosphodiesterase	LBJ_0135	Leptospira borgpetersenii serovar Hardjo-bovis (strain JB197)	497
Q04PZ5	Q04PZ5_LEPBJ	PilZ domain-containing protein	LBJ_2599	Leptospira borgpetersenii serovar Hardjo-bovis (strain JB197)	126
Q04WC3	Q04WC3_LEPBJ	PF07614 family protein	LBJ_0043	Leptospira borgpetersenii serovar Hardjo-bovis (strain JB197)	382
Q04W51	Q04W51_LEPBJ	PilZ domain-containing protein	LBJ_0125	Leptospira borgpetersenii serovar Hardjo-bovis (strain JB197)	112
Q04SL6	Q04SL6_LEPBJ	PF07614 family protein	LBJ_1531	Leptospira borgpetersenii serovar Hardjo-bovis (strain JB197)	387
Q04SQ0	Q04SQ0_LEPBJ	PilZ domain-containing protein	LBJ_1497	Leptospira borgpetersenii serovar Hardjo-bovis (strain JB197)	101
Q04U84	Q04U84_LEPBJ	PilZ domain-containing protein	LBJ_0892	Leptospira borgpetersenii serovar Hardjo-bovis (strain JB197)	119
Q04PR8	Q04PR8_LEPBJ	PF07614 family protein	LBJ_2681	Leptospira borgpetersenii serovar Hardjo-bovis (strain JB197)	388
Q04QX8	Q04QX8_LEPBJ	PilZ domain-containing protein	LBJ_2209	Leptospira borgpetersenii serovar Hardjo-bovis (strain JB197)	428
Q04V03	Q04V03_LEPBJ	PF07614 family protein	LBJ_0581	Leptospira borgpetersenii serovar Hardjo-bovis (strain JB197)	379
Q04TZ2	Q04TZ2_LEPBJ	PilZ domain-containing protein	LBJ_0988	Leptospira borgpetersenii serovar Hardjo-bovis (strain JB197)	363
Q04SX6	Q04SX6_LEPBJ	protein-secreting ATPase (EC 7.4.2.8)	gspE LBJ_1420	Leptospira borgpetersenii serovar Hardjo-bovis (strain JB197)	557
M6BHN2	M6BHN2_LEPBO	Diguanylate cyclase (GGDEF) domain protein	LEP1GSC016_3097	Leptospira borgpetersenii serovar Hardjo-bovis str. Sponselee	511
M6BEB1	M6BEB1_LEPBO	GAF domain protein	LEP1GSC016_3519	Leptospira borgpetersenii serovar Hardjo-bovis str. Sponselee	743
M6BEG1	M6BEG1_LEPBO	Response regulator receiver domain protein	LEP1GSC016_3098	Leptospira borgpetersenii serovar Hardjo-bovis str. Sponselee	453
M6C7V6	M6C7V6_LEPBO	Diguanylate cyclase (GGDEF) domain protein	LEP1GSC016_0791	Leptospira borgpetersenii serovar Hardjo-bovis str. Sponselee	352
M6BHX0	M6BHX0_LEPBO	Diguanylate cyclase (GGDEF) domain protein	LEP1GSC016_4185	Leptospira borgpetersenii serovar Hardjo-bovis str. Sponselee	317
M6BX10	M6BX10_LEPBO	Diguanylate cyclase (GGDEF) domain protein	LEP1GSC016_1200	Leptospira borgpetersenii serovar Hardjo-bovis str. Sponselee	323
M6BC28	M6BC28_LEPBO	Diguanylate cyclase (GGDEF) domain protein	LEP1GSC016_3491	Leptospira borgpetersenii serovar Hardjo-bovis str. Sponselee	330
M6BLS3	M6BLS3_LEPBO	Diguanylate cyclase (GGDEF) domain protein	LEP1GSC016_2214	Leptospira borgpetersenii serovar Hardjo-bovis str. Sponselee	409
M6BQ69	M6BQ69_LEPBO	GGDEF domain-containing protein	LEP1GSC016_3868	Leptospira borgpetersenii serovar Hardjo-bovis str. Sponselee	702
M6C050	M6C050_LEPBO	Diguanylate cyclase (GGDEF) domain protein	LEP1GSC016_0900	Leptospira borgpetersenii serovar Hardjo-bovis str. Sponselee	336
M6BP99	M6BP99_LEPBO	Cyclic diguanylate phosphodiesterase (EAL) domain protein	LEP1GSC016_4186	Leptospira borgpetersenii serovar Hardjo-bovis str. Sponselee	187
M6BWC2	M6BWC2_LEPBO	Cyclic diguanylate phosphodiesterase (EAL) domain protein	LEP1GSC016_3675	Leptospira borgpetersenii serovar Hardjo-bovis str. Sponselee	301
M6BT09	M6BT09_LEPBO	Cyclic diguanylate phosphodiesterase (EAL) domain protein	LEP1GSC016_0315	Leptospira borgpetersenii serovar Hardjo-bovis str. Sponselee	414
M6C8Q3	M6C8Q3_LEPBO	Cyclic diguanylate phosphodiesterase (EAL) domain protein	LEP1GSC016_0590	Leptospira borgpetersenii serovar Hardjo-bovis str. Sponselee	404
M6BZF6	M6BZF6_LEPBO	Cyclic diguanylate phosphodiesterase (EAL) domain protein	LEP1GSC016_0144	Leptospira borgpetersenii serovar Hardjo-bovis str. Sponselee	451
M6CA92	M6CA92_LEPBO	C-di-GMP phosphodiesterase	LEP1GSC016_2625	Leptospira borgpetersenii serovar Hardjo-bovis str. Sponselee	489
M6BR71	M6BR71_LEPBO	GAF domain protein	LEP1GSC016_4006	Leptospira borgpetersenii serovar Hardjo-bovis str. Sponselee	665
M6BIM2	M6BIM2_LEPBO	PF11871 domain protein	LEP1GSC016_0713	Leptospira borgpetersenii serovar Hardjo-bovis str. Sponselee	394
M6C333	M6C333_LEPBO	C-di-GMP phosphodiesterase	LEP1GSC016_2627	Leptospira borgpetersenii serovar Hardjo-bovis str. Sponselee	497
M6BR87	M6BR87_LEPBO	Type IV pilus assembly protein PilZ	LEP1GSC016_2264	Leptospira borgpetersenii serovar Hardjo-bovis str. Sponselee	126
M6BZS2	M6BZS2_LEPBO	PF07614 family protein	LEP1GSC016_2342	Leptospira borgpetersenii serovar Hardjo-bovis str. Sponselee	382
M6CA97	M6CA97_LEPBO	Type IV pilus assembly protein PilZ	LEP1GSC016_2614	Leptospira borgpetersenii serovar Hardjo-bovis str. Sponselee	112
M6CAD4	M6CAD4_LEPBO	PF07614 family protein	LEP1GSC016_3409	Leptospira borgpetersenii serovar Hardjo-bovis str. Sponselee	387
M6CEM9	M6CEM9_LEPBO	PilZ domain-containing protein	LEP1GSC016_4107	Leptospira borgpetersenii serovar Hardjo-bovis str. Sponselee	101
M6BBY8	M6BBY8_LEPBO	Type IV pilus assembly protein PilZ	LEP1GSC016_2045	Leptospira borgpetersenii serovar Hardjo-bovis str. Sponselee	119
M6BWI7	M6BWI7_LEPBO	PF07614 family protein	LEP1GSC016_3745	Leptospira borgpetersenii serovar Hardjo-bovis str. Sponselee	391
M6BPG2	M6BPG2_LEPBO	PF07614 family protein	LEP1GSC016_0845	Leptospira borgpetersenii serovar Hardjo-bovis str. Sponselee	428
M6BS36	M6BS36_LEPBO	PF07614 family protein	LEP1GSC016_4140	Leptospira borgpetersenii serovar Hardjo-bovis str. Sponselee	369
M6C7W0	M6C7W0_LEPBO	Type IV pilus assembly protein PilZ	LEP1GSC016_0786	Leptospira borgpetersenii serovar Hardjo-bovis str. Sponselee	363
M6BST4	M6BST4_LEPBO	protein-secreting ATPase (EC 7.4.2.8)	gspE LEP1GSC016_0722	Leptospira borgpetersenii serovar Hardjo-bovis str. Sponselee	557
A0AAV3JAS3	A0AAV3JAS3_LEPBO	Type II secretion system protein E	gspE LEP1GSC103_1692	Leptospira borgpetersenii serovar Javanica str. UI 09931	557
M6WTA9	M6WTA9_LEPBO	Cyclic diguanylate phosphodiesterase (EAL) domain protein	LEP1GSC133_2866	Leptospira borgpetersenii serovar Pomona str. 200901868	569
M6VXY2	M6VXY2_LEPBO	GAF domain protein	LEP1GSC133_1149	Leptospira borgpetersenii serovar Pomona str. 200901868	539
M6W3V0	M6W3V0_LEPBO	Cyclic diguanylate phosphodiesterase (EAL) domain protein	LEP1GSC133_4973	Leptospira borgpetersenii serovar Pomona str. 200901868	487
M6VW61	M6VW61_LEPBO	GGDEF domain-containing protein	LEP1GSC133_0495	Leptospira borgpetersenii serovar Pomona str. 200901868	681
M6WKK0	M6WKK0_LEPBO	Cyclic diguanylate phosphodiesterase (EAL) domain protein	LEP1GSC133_3611	Leptospira borgpetersenii serovar Pomona str. 200901868	572
M6VYW1	M6VYW1_LEPBO	Diguanylate cyclase (GGDEF) domain protein	LEP1GSC133_2434	Leptospira borgpetersenii serovar Pomona str. 200901868	352
M6W516	M6W516_LEPBO	Diguanylate cyclase (GGDEF) domain protein	LEP1GSC133_2667	Leptospira borgpetersenii serovar Pomona str. 200901868	265
M6WBZ9	M6WBZ9_LEPBO	Diguanylate cyclase (GGDEF) domain protein	LEP1GSC133_4245	Leptospira borgpetersenii serovar Pomona str. 200901868	323
M6VYB2	M6VYB2_LEPBO	Diguanylate cyclase (GGDEF) domain protein	LEP1GSC133_2053	Leptospira borgpetersenii serovar Pomona str. 200901868	330
M6VZP3	M6VZP3_LEPBO	Diguanylate cyclase (GGDEF) domain protein	LEP1GSC133_3612	Leptospira borgpetersenii serovar Pomona str. 200901868	535
M6WLK9	M6WLK9_LEPBO	Diguanylate cyclase (GGDEF) domain protein	LEP1GSC133_1801	Leptospira borgpetersenii serovar Pomona str. 200901868	325
M6WBX6	M6WBX6_LEPBO	Cyclic diguanylate phosphodiesterase (EAL) domain protein	LEP1GSC133_3532	Leptospira borgpetersenii serovar Pomona str. 200901868	472
M6W7R0	M6W7R0_LEPBO	Cyclic diguanylate phosphodiesterase (EAL) domain protein	LEP1GSC133_3604	Leptospira borgpetersenii serovar Pomona str. 200901868	94
M6W018	M6W018_LEPBO	Cyclic diguanylate phosphodiesterase (EAL) domain protein	LEP1GSC133_1838	Leptospira borgpetersenii serovar Pomona str. 200901868	301
M6WCF7	M6WCF7_LEPBO	Cyclic diguanylate phosphodiesterase (EAL) domain protein	LEP1GSC133_3605	Leptospira borgpetersenii serovar Pomona str. 200901868	382
M6W5J2	M6W5J2_LEPBO	Cyclic diguanylate phosphodiesterase (EAL) domain protein	LEP1GSC133_4348	Leptospira borgpetersenii serovar Pomona str. 200901868	414
M6VYQ5	M6VYQ5_LEPBO	Cyclic diguanylate phosphodiesterase (EAL) domain protein	LEP1GSC133_2462	Leptospira borgpetersenii serovar Pomona str. 200901868	404
M6WEU0	M6WEU0_LEPBO	HD domain protein	LEP1GSC133_4587	Leptospira borgpetersenii serovar Pomona str. 200901868	181
M6W8F8	M6W8F8_LEPBO	GAF domain protein	LEP1GSC133_4588	Leptospira borgpetersenii serovar Pomona str. 200901868	497
M6W9X4	M6W9X4_LEPBO	PF11871 domain protein	LEP1GSC133_0926	Leptospira borgpetersenii serovar Pomona str. 200901868	394
M6VU48	M6VU48_LEPBO	C-di-GMP phosphodiesterase	LEP1GSC133_3209	Leptospira borgpetersenii serovar Pomona str. 200901868	497
M6WFS8	M6WFS8_LEPBO	Type IV pilus assembly protein PilZ	LEP1GSC133_5092	Leptospira borgpetersenii serovar Pomona str. 200901868	126
M6W1I7	M6W1I7_LEPBO	PF07614 family protein	LEP1GSC133_1314	Leptospira borgpetersenii serovar Pomona str. 200901868	382
M6W1J4	M6W1J4_LEPBO	Type IV pilus assembly protein PilZ	LEP1GSC133_0021	Leptospira borgpetersenii serovar Pomona str. 200901868	84
M6WGX8	M6WGX8_LEPBO	PF07614 family protein	LEP1GSC133_3864	Leptospira borgpetersenii serovar Pomona str. 200901868	209
M6WIL7	M6WIL7_LEPBO	PF07614 family protein	LEP1GSC133_0199	Leptospira borgpetersenii serovar Pomona str. 200901868	387
M6WG66	M6WG66_LEPBO	PilZ domain-containing protein	LEP1GSC133_0836	Leptospira borgpetersenii serovar Pomona str. 200901868	85
M6WI20	M6WI20_LEPBO	Type IV pilus assembly protein PilZ	LEP1GSC133_2852	Leptospira borgpetersenii serovar Pomona str. 200901868	119
M6VVF6	M6VVF6_LEPBO	PF07614 family protein	LEP1GSC133_5196	Leptospira borgpetersenii serovar Pomona str. 200901868	391
M6WQR2	M6WQR2_LEPBO	PF07614 family protein	LEP1GSC133_1084	Leptospira borgpetersenii serovar Pomona str. 200901868	428
M6WNJ6	M6WNJ6_LEPBO	PF07614 family protein	LEP1GSC133_2247	Leptospira borgpetersenii serovar Pomona str. 200901868	369
M6W580	M6W580_LEPBO	PF07614 family protein	LEP1GSC133_1788	Leptospira borgpetersenii serovar Pomona str. 200901868	227
M6WJM8	M6WJM8_LEPBO	Type IV pilus assembly protein PilZ	LEP1GSC133_2439	Leptospira borgpetersenii serovar Pomona str. 200901868	363
M6WLP0	M6WLP0_LEPBO	PilZ domain-containing protein	LEP1GSC133_3503	Leptospira borgpetersenii serovar Pomona str. 200901868	159
M6WR06	M6WR06_LEPBO	protein-secreting ATPase (EC 7.4.2.8)	gspE LEP1GSC133_0935	Leptospira borgpetersenii serovar Pomona str. 200901868	557
A0A9Q2F0Y7	A0A9Q2F0Y7_LEPBO	EAL domain-containing protein	IP944_04935	Leptospira borgpetersenii serovar Tarassovi	569
A0A9Q2F3J9	A0A9Q2F3J9_LEPBO	GAF domain-containing protein	IP944_04405	Leptospira borgpetersenii serovar Tarassovi	743
A0A9Q2IJ69	A0A9Q2IJ69_LEPBO	EAL domain-containing protein	IP944_00790	Leptospira borgpetersenii serovar Tarassovi	572
A0A9Q2FAZ5	A0A9Q2FAZ5_LEPBO	Sensor domain-containing diguanylate cyclase	IP944_10395	Leptospira borgpetersenii serovar Tarassovi	352
A0A9Q2IL65	A0A9Q2IL65_LEPBO	Diguanylate cyclase	IP944_12765	Leptospira borgpetersenii serovar Tarassovi	323
A0A9Q2F4N9	A0A9Q2F4N9_LEPBO	Diguanylate cyclase	IP944_16320	Leptospira borgpetersenii serovar Tarassovi	330
A0A9Q2IG83	A0A9Q2IG83_LEPBO	Diguanylate cyclase	IP944_00795	Leptospira borgpetersenii serovar Tarassovi	535
A0A9Q2F775	A0A9Q2F775_LEPBO	EAL domain-containing protein	IP944_13055	Leptospira borgpetersenii serovar Tarassovi	555
A0A9Q2F921	A0A9Q2F921_LEPBO	GGDEF domain-containing protein	IP944_05400	Leptospira borgpetersenii serovar Tarassovi	409
A0A9Q2F5R5	A0A9Q2F5R5_LEPBO	GGDEF domain-containing protein	IP944_11985	Leptospira borgpetersenii serovar Tarassovi	702
A0A9Q2F0K8	A0A9Q2F0K8_LEPBO	Sensor domain-containing diguanylate cyclase	IP944_03630	Leptospira borgpetersenii serovar Tarassovi	325
A0A9Q2F2A0	A0A9Q2F2A0_LEPBO	EAL domain-containing protein	IP944_01375	Leptospira borgpetersenii serovar Tarassovi	537
A0A9Q2F3Z6	A0A9Q2F3Z6_LEPBO	EAL domain-containing protein	IP944_00465	Leptospira borgpetersenii serovar Tarassovi	301
A0A9Q2F2P5	A0A9Q2F2P5_LEPBO	EAL domain-containing protein	IP944_04850	Leptospira borgpetersenii serovar Tarassovi	414
A0A9Q2F216	A0A9Q2F216_LEPBO	EAL domain-containing response regulator	IP944_01205	Leptospira borgpetersenii serovar Tarassovi	404
A0A9Q2IJB9	A0A9Q2IJB9_LEPBO	EAL domain-containing protein	IP944_11890	Leptospira borgpetersenii serovar Tarassovi	451
A0A9Q2IIA4	A0A9Q2IIA4_LEPBO	C-di-GMP phosphodiesterase	IP944_12920	Leptospira borgpetersenii serovar Tarassovi	489
A0A9Q2F5T2	A0A9Q2F5T2_LEPBO	GAF domain-containing protein	IP944_12515	Leptospira borgpetersenii serovar Tarassovi	660
A0A9Q2IEJ5	A0A9Q2IEJ5_LEPBO	DUF3391 domain-containing protein	IP944_14785	Leptospira borgpetersenii serovar Tarassovi	394
A0A9Q2IL74	A0A9Q2IL74_LEPBO	C-di-GMP phosphodiesterase	IP944_12915	Leptospira borgpetersenii serovar Tarassovi	497
A0A9Q2F834	A0A9Q2F834_LEPBO	PilZ domain-containing protein	IP944_15370	Leptospira borgpetersenii serovar Tarassovi	126
A0A9Q2F400	A0A9Q2F400_LEPBO	DUF1577 domain-containing protein	IP944_07785	Leptospira borgpetersenii serovar Tarassovi	382
A0A9Q2F3H6	A0A9Q2F3H6_LEPBO	PilZ domain-containing protein	IP944_12965	Leptospira borgpetersenii serovar Tarassovi	116
A0A9Q2F373	A0A9Q2F373_LEPBO	PF07614 family protein	IP944_02450	Leptospira borgpetersenii serovar Tarassovi	209
A0A9Q2F3D9	A0A9Q2F3D9_LEPBO	DUF1577 domain-containing protein	IP944_03930	Leptospira borgpetersenii serovar Tarassovi	387
A0A9Q2II33	A0A9Q2II33_LEPBO	PilZ domain-containing protein	IP944_11715	Leptospira borgpetersenii serovar Tarassovi	101
A0A9Q2EZ89	A0A9Q2EZ89_LEPBO	PilZ domain-containing protein	IP944_00305	Leptospira borgpetersenii serovar Tarassovi	119
A0A9Q2IHN5	A0A9Q2IHN5_LEPBO	DUF1577 domain-containing protein	IP944_03355	Leptospira borgpetersenii serovar Tarassovi	391
A0A9Q2F2R7	A0A9Q2F2R7_LEPBO	DUF1577 domain-containing protein	IP944_10955	Leptospira borgpetersenii serovar Tarassovi	428
A0A9Q2F669	A0A9Q2F669_LEPBO	DUF1577 domain-containing protein	IP944_13500	Leptospira borgpetersenii serovar Tarassovi	379
A0A9Q2F2H5	A0A9Q2F2H5_LEPBO	PF07614 family protein	IP944_03780	Leptospira borgpetersenii serovar Tarassovi	227
A0A9Q2F2K0	A0A9Q2F2K0_LEPBO	PilZ domain-containing protein	IP944_10370	Leptospira borgpetersenii serovar Tarassovi	363
A0A9Q2F5T1	A0A9Q2F5T1_LEPBO	protein-secreting ATPase (EC 7.4.2.8)	gspE IP944_14825	Leptospira borgpetersenii serovar Tarassovi	557
M3HUB6	M3HUB6_LEPBO	Cyclic diguanylate phosphodiesterase (EAL) domain protein	LEP1GSC123_3992	Leptospira borgpetersenii str. 200701203	569
M3FIY6	M3FIY6_LEPBO	Diguanylate cyclase (GGDEF) domain protein	LEP1GSC123_0371	Leptospira borgpetersenii str. 200701203	128
M3FIW1	M3FIW1_LEPBO	GAF domain protein	LEP1GSC123_0218	Leptospira borgpetersenii str. 200701203	743
M3F9P1	M3F9P1_LEPBO	Cyclic diguanylate phosphodiesterase (EAL) domain protein	LEP1GSC123_2471	Leptospira borgpetersenii str. 200701203	557
M3G9Y4	M3G9Y4_LEPBO	Diguanylate cyclase (GGDEF) domain protein	LEP1GSC123_1146	Leptospira borgpetersenii str. 200701203	493
M3GIN1	M3GIN1_LEPBO	Diguanylate cyclase (GGDEF) domain protein	LEP1GSC123_0572	Leptospira borgpetersenii str. 200701203	316
M3GJ54	M3GJ54_LEPBO	Diguanylate cyclase (GGDEF) domain protein	LEP1GSC123_3634	Leptospira borgpetersenii str. 200701203	330
M3H2H2	M3H2H2_LEPBO	Diguanylate cyclase (GGDEF) domain protein	LEP1GSC123_3784	Leptospira borgpetersenii str. 200701203	445
M3GFL4	M3GFL4_LEPBO	Diguanylate cyclase (GGDEF) domain protein	LEP1GSC123_0067	Leptospira borgpetersenii str. 200701203	325
M3GTJ3	M3GTJ3_LEPBO	Cyclic diguanylate phosphodiesterase (EAL) domain protein	LEP1GSC123_1143	Leptospira borgpetersenii str. 200701203	455
M3HV93	M3HV93_LEPBO	Cyclic diguanylate phosphodiesterase (EAL) domain protein	LEP1GSC123_4480	Leptospira borgpetersenii str. 200701203	146
M3HJ66	M3HJ66_LEPBO	Cyclic diguanylate phosphodiesterase (EAL) domain protein	LEP1GSC123_1134	Leptospira borgpetersenii str. 200701203	157
M3GTK7	M3GTK7_LEPBO	Cyclic diguanylate phosphodiesterase (EAL) domain protein	LEP1GSC123_1135	Leptospira borgpetersenii str. 200701203	382
M3GXH3	M3GXH3_LEPBO	Cyclic diguanylate phosphodiesterase (EAL) domain protein	LEP1GSC123_0678	Leptospira borgpetersenii str. 200701203	414
M3FJD1	M3FJD1_LEPBO	Cyclic diguanylate phosphodiesterase (EAL) domain protein	LEP1GSC123_0340	Leptospira borgpetersenii str. 200701203	404
M3H367	M3H367_LEPBO	Cyclic diguanylate phosphodiesterase (EAL) domain protein	LEP1GSC123_4481	Leptospira borgpetersenii str. 200701203	153
M3GJN3	M3GJN3_LEPBO	Cyclic diguanylate phosphodiesterase (EAL) domain protein	LEP1GSC123_1061	Leptospira borgpetersenii str. 200701203	451
M3GXB3	M3GXB3_LEPBO	C-di-GMP phosphodiesterase	LEP1GSC123_4863	Leptospira borgpetersenii str. 200701203	489
M3HPP1	M3HPP1_LEPBO	GAF domain protein	LEP1GSC123_2875	Leptospira borgpetersenii str. 200701203	665
M3F6E8	M3F6E8_LEPBO	PF11871 domain protein	LEP1GSC123_1573	Leptospira borgpetersenii str. 200701203	394
M3FBH4	M3FBH4_LEPBO	C-di-GMP phosphodiesterase	LEP1GSC123_4862	Leptospira borgpetersenii str. 200701203	497
M3HS06	M3HS06_LEPBO	Type IV pilus assembly protein PilZ	LEP1GSC123_2353	Leptospira borgpetersenii str. 200701203	126
M3FCU0	M3FCU0_LEPBO	PF07614 family protein	LEP1GSC123_2145	Leptospira borgpetersenii str. 200701203	382
M3GEV2	M3GEV2_LEPBO	Type IV pilus assembly protein PilZ	LEP1GSC123_4877	Leptospira borgpetersenii str. 200701203	116
M3GUS1	M3GUS1_LEPBO	PF07614 family protein	LEP1GSC123_1872	Leptospira borgpetersenii str. 200701203	603
M3HM52	M3HM52_LEPBO	PF07614 family protein	LEP1GSC123_3433	Leptospira borgpetersenii str. 200701203	390
M3HJY7	M3HJY7_LEPBO	PilZ domain-containing protein	LEP1GSC123_1480	Leptospira borgpetersenii str. 200701203	101
M3HVJ5	M3HVJ5_LEPBO	Type IV pilus assembly protein PilZ	LEP1GSC123_3977	Leptospira borgpetersenii str. 200701203	119
M3FEK7	M3FEK7_LEPBO	PF07614 family protein	LEP1GSC123_2239	Leptospira borgpetersenii str. 200701203	391
M3HX64	M3HX64_LEPBO	PF07614 family protein	LEP1GSC123_0802	Leptospira borgpetersenii str. 200701203	428
M3GSJ7	M3GSJ7_LEPBO	PF07614 family protein	LEP1GSC123_4111	Leptospira borgpetersenii str. 200701203	337
M3HKK2	M3HKK2_LEPBO	PF07614 family protein	LEP1GSC123_4441	Leptospira borgpetersenii str. 200701203	227
M3FJC6	M3FJC6_LEPBO	Type IV pilus assembly protein PilZ	LEP1GSC123_0366	Leptospira borgpetersenii str. 200701203	363
M3HIP7	M3HIP7_LEPBO	protein-secreting ATPase (EC 7.4.2.8)	gspE LEP1GSC123_1582	Leptospira borgpetersenii str. 200701203	557
A0A4R9IHM9	A0A4R9IHM9_9LEPT	Diguanylate cyclase	EHQ23_07135 EHQ26_19630	Leptospira bourretii	298
A0A6D2ACA8	A0A6D2ACA8_9LEPT	Diguanylate cyclase	EHQ47_01425	Leptospira bourretii	298
A0A4V3JLE2	A0A4V3JLE2_9LEPT	GGDEF domain-containing protein	EHQ23_07890 EHQ26_09260 EHQ47_13775	Leptospira bourretii	339
A0A4R9IN72	A0A4R9IN72_9LEPT	GAF domain-containing protein	EHQ23_12630 EHQ26_08260	Leptospira bourretii	738
A0A6D2A7H1	A0A6D2A7H1_9LEPT	GAF domain-containing protein	EHQ47_01985	Leptospira bourretii	738
A0A4R9IKH1	A0A4R9IKH1_9LEPT	EAL domain-containing protein	EHQ23_19075 EHQ26_15925	Leptospira bourretii	703
A0A6D2A4X7	A0A6D2A4X7_9LEPT	EAL domain-containing protein	EHQ47_14535	Leptospira bourretii	703
A0A4R9ISA0	A0A4R9ISA0_9LEPT	GGDEF domain-containing protein	EHQ23_15150 EHQ26_02580 EHQ47_04510	Leptospira bourretii	630
A0A4R9II65	A0A4R9II65_9LEPT	Diguanylate cyclase	EHQ23_04660 EHQ26_17185 EHQ47_12515	Leptospira bourretii	398
A0A4R9IP67	A0A4R9IP67_9LEPT	Sensor domain-containing diguanylate cyclase	EHQ23_01625 EHQ26_06580 EHQ47_08015	Leptospira bourretii	305
A0A4R9IS19	A0A4R9IS19_9LEPT	Bifunctional diguanylate cyclase/phosphodiesterase	EHQ23_15110 EHQ26_02540 EHQ47_04470	Leptospira bourretii	694
A0A4R9IK64	A0A4R9IK64_9LEPT	GGDEF domain-containing protein	EHQ23_18770 EHQ26_15620	Leptospira bourretii	397
A0A6D2A0V5	A0A6D2A0V5_9LEPT	GGDEF domain-containing protein	EHQ47_14840	Leptospira bourretii	397
A0A4R9ILI0	A0A4R9ILI0_9LEPT	Sensor domain-containing diguanylate cyclase	EHQ23_10135 EHQ26_11735 EHQ47_06235	Leptospira bourretii	353
A0A6D2A567	A0A6D2A567_9LEPT	EAL domain-containing protein	EHQ47_08200	Leptospira bourretii	818
A0A4R9IPD2	A0A4R9IPD2_9LEPT	EAL domain-containing protein	EHQ23_01440 EHQ26_06765	Leptospira bourretii	822
A0A4R9IMZ1	A0A4R9IMZ1_9LEPT	GGDEF domain-containing protein	EHQ23_07885 EHQ26_09255	Leptospira bourretii	195
A0A6D2A2Z9	A0A6D2A2Z9_9LEPT	GGDEF domain-containing protein	EHQ47_13780	Leptospira bourretii	195
A0A4R9IS84	A0A4R9IS84_9LEPT	EAL domain-containing protein	EHQ23_15250 EHQ26_02680 EHQ47_04610	Leptospira bourretii	228
A0A6D2A2T0	A0A6D2A2T0_9LEPT	EAL domain-containing protein	EHQ47_13395	Leptospira bourretii	400
A0A4R9IHU7	A0A4R9IHU7_9LEPT	EAL domain-containing protein	EHQ23_03780 EHQ26_16305	Leptospira bourretii	400
A0A4R9IK16	A0A4R9IK16_9LEPT	EAL domain-containing protein	EHQ23_18160 EHQ26_15010 EHQ47_15450	Leptospira bourretii	412
A0A4R9ILP3	A0A4R9ILP3_9LEPT	EAL domain-containing protein	EHQ23_10525 EHQ26_12125 EHQ47_05845	Leptospira bourretii	419
A0A4R9IPL3	A0A4R9IPL3_9LEPT	EAL domain-containing protein	EHQ23_00890 EHQ26_07315 EHQ47_08745	Leptospira bourretii	449
A0A4R9ILC6	A0A4R9ILC6_9LEPT	EAL domain-containing protein	EHQ23_18365 EHQ26_15215 EHQ47_15245	Leptospira bourretii	556
A0A6D2A5M3	A0A6D2A5M3_9LEPT	EAL domain-containing protein	EHQ47_08960	Leptospira bourretii	397
A0A4R9IR19	A0A4R9IR19_9LEPT	EAL domain-containing protein	EHQ23_00675 EHQ26_07530	Leptospira bourretii	397
A0A4R9IKX4	A0A4R9IKX4_9LEPT	Response regulator	EHQ23_08930 EHQ26_10530 EHQ47_09600	Leptospira bourretii	339
A0A4R9ILP1	A0A4R9ILP1_9LEPT	GAF domain-containing protein	EHQ23_10775 EHQ26_12380 EHQ47_05585	Leptospira bourretii	659
A0A4R9ILY7	A0A4R9ILY7_9LEPT	HD domain-containing protein	EHQ23_08290 EHQ26_09890 EHQ47_10240	Leptospira bourretii	395
A0A4R9IM16	A0A4R9IM16_9LEPT	C-di-GMP phosphodiesterase	EHQ23_11300 EHQ26_12905	Leptospira bourretii	485
A0A6D2A8I8	A0A6D2A8I8_9LEPT	C-di-GMP phosphodiesterase	EHQ47_05060	Leptospira bourretii	485
A0A4V3JLA5	A0A4V3JLA5_9LEPT	C-di-GMP phosphodiesterase	EHQ23_11065 EHQ26_12670 EHQ47_05295	Leptospira bourretii	490
A0A4R9IM71	A0A4R9IM71_9LEPT	PilZ domain-containing protein	EHQ23_11895 EHQ26_13500 EHQ47_19055	Leptospira bourretii	381
A0A4R9IPE4	A0A4R9IPE4_9LEPT	PilZ domain-containing protein	EHQ23_01120 EHQ26_07085 EHQ47_08515	Leptospira bourretii	127
A0A6D2ABM7	A0A6D2ABM7_9LEPT	PilZ domain-containing protein	EHQ47_06740	Leptospira bourretii	364
A0A4R9ILA2	A0A4R9ILA2_9LEPT	PilZ domain-containing protein	EHQ23_09630 EHQ26_11230	Leptospira bourretii	364
A0A6D2A754	A0A6D2A754_9LEPT	PilZ domain-containing protein	EHQ47_11665	Leptospira bourretii	123
A0A4R9IJ38	A0A4R9IJ38_9LEPT	PilZ domain-containing protein	EHQ23_06535 EHQ26_19060	Leptospira bourretii	123
A0A6D2A5Q4	A0A6D2A5Q4_9LEPT	Pilus assembly protein PilZ	EHQ47_12615	Leptospira bourretii	419
A0A4V3JKW6	A0A4V3JKW6_9LEPT	Pilus assembly protein PilZ	EHQ23_04560 EHQ26_17085	Leptospira bourretii	419
A0A6D2A395	A0A6D2A395_9LEPT	PilZ domain-containing protein	EHQ47_18250	Leptospira bourretii	390
A0A4R9INS6	A0A4R9INS6_9LEPT	PilZ domain-containing protein	EHQ23_02595 EHQ26_05750	Leptospira bourretii	390
A0A4R9IQ50	A0A4R9IQ50_9LEPT	PilZ domain-containing protein	EHQ23_15835 EHQ26_03655 EHQ47_01050	Leptospira bourretii	120
A0A4R9INT2	A0A4R9INT2_9LEPT	DUF1577 domain-containing protein	EHQ23_02515 EHQ26_05830 EHQ47_18330	Leptospira bourretii	374
A0A4R9ILL0	A0A4R9ILL0_9LEPT	DUF1577 domain-containing protein	EHQ23_10515 EHQ26_12115 EHQ47_05855	Leptospira bourretii	385
A0A4R9ISB8	A0A4R9ISB8_9LEPT	PilZ domain-containing protein	EHQ23_15420 EHQ26_02845 EHQ47_04780	Leptospira bourretii	103
A0A4R9IK07	A0A4R9IK07_9LEPT	PilZ domain-containing protein	EHQ23_05905 EHQ26_18430 EHQ47_11035	Leptospira bourretii	115
A0A4R9IMS8	A0A4R9IMS8_9LEPT	PilZ domain-containing protein	EHQ23_07455 EHQ26_08825 EHQ47_14240	Leptospira bourretii	120
A0A4R9INB7	A0A4R9INB7_9LEPT	PilZ domain-containing protein	EHQ23_12360 EHQ26_08530	Leptospira bourretii	429
A0A6D2A7C2	A0A6D2A7C2_9LEPT	PilZ domain-containing protein	EHQ47_01715	Leptospira bourretii	429
A0A4R9II20	A0A4R9II20_9LEPT	DUF1577 domain-containing protein	EHQ23_04225 EHQ26_16750 EHQ47_12950	Leptospira bourretii	377
A0A4R9ILD8	A0A4R9ILD8_9LEPT	PilZ domain-containing protein	EHQ23_10110 EHQ26_11710	Leptospira bourretii	408
A0A6D2AAF1	A0A6D2AAF1_9LEPT	PilZ domain-containing protein	EHQ47_06260	Leptospira bourretii	408
A0A4R9IMN3	A0A4R9IMN3_9LEPT	protein-secreting ATPase (EC 7.4.2.8)	gspE EHQ23_08250 EHQ26_09850 EHQ47_10280	Leptospira bourretii	558
A0A7I0HW85	A0A7I0HW85_9LEPT	Sensor domain-containing diguanylate cyclase	EHQ43_05840	Leptospira bouyouniensis	339
A0A7I0IQL0	A0A7I0IQL0_9LEPT	GAF domain-containing protein	EHQ43_06540	Leptospira bouyouniensis	742
A0A7I0HQ45	A0A7I0HQ45_9LEPT	EAL domain-containing protein	EHQ43_12930	Leptospira bouyouniensis	702
A0A7I0HSR9	A0A7I0HSR9_9LEPT	Diguanylate cyclase	EHQ43_09045	Leptospira bouyouniensis	400
A0A7I0IH16	A0A7I0IH16_9LEPT	Bifunctional diguanylate cyclase/phosphodiesterase	EHQ43_18645	Leptospira bouyouniensis	630
A0A7I0HVN9	A0A7I0HVN9_9LEPT	Sensor domain-containing diguanylate cyclase	EHQ43_03410	Leptospira bouyouniensis	305
A0A7I0HQS1	A0A7I0HQS1_9LEPT	GGDEF domain-containing response regulator	EHQ43_13640	Leptospira bouyouniensis	556
A0A7I0IKE1	A0A7I0IKE1_9LEPT	GGDEF domain-containing protein	EHQ43_15370	Leptospira bouyouniensis	293
A0A7I0HMM1	A0A7I0HMM1_9LEPT	Diguanylate cyclase	EHQ43_19450	Leptospira bouyouniensis	298
A0A7I0HMG5	A0A7I0HMG5_9LEPT	Bifunctional diguanylate cyclase/phosphodiesterase	EHQ43_18680	Leptospira bouyouniensis	694
A0A7I0HQ98	A0A7I0HQ98_9LEPT	GGDEF domain-containing protein	EHQ43_13235	Leptospira bouyouniensis	397
A0A7I0HNS0	A0A7I0HNS0_9LEPT	Sensor domain-containing diguanylate cyclase	EHQ43_16535	Leptospira bouyouniensis	353
A0A7I0HT42	A0A7I0HT42_9LEPT	Diguanylate cyclase	EHQ43_09940	Leptospira bouyouniensis	219
A0A7I0HV82	A0A7I0HV82_9LEPT	EAL domain-containing protein	EHQ43_03240	Leptospira bouyouniensis	818
A0A7I0HW94	A0A7I0HW94_9LEPT	GGDEF domain-containing protein	EHQ43_05835	Leptospira bouyouniensis	195
A0A7I0HWL6	A0A7I0HWL6_9LEPT	EAL domain-containing protein	EHQ43_01645	Leptospira bouyouniensis	231
A0A7I0HR60	A0A7I0HR60_9LEPT	EAL domain-containing protein	EHQ43_13835	Leptospira bouyouniensis	412
A0A7I0IRX5	A0A7I0IRX5_9LEPT	EAL domain-containing protein	EHQ43_02715	Leptospira bouyouniensis	449
A0A7I0IJQ7	A0A7I0IJQ7_9LEPT	EAL domain-containing protein	EHQ43_16155	Leptospira bouyouniensis	419
A0A7I0HUU9	A0A7I0HUU9_9LEPT	EAL domain-containing protein	EHQ43_02490	Leptospira bouyouniensis	402
A0A7I0IL60	A0A7I0IL60_9LEPT	Response regulator	EHQ43_11945	Leptospira bouyouniensis	334
A0A7I0HPZ1	A0A7I0HPZ1_9LEPT	HD domain-containing protein	EHQ43_12580	Leptospira bouyouniensis	395
A0A7I0IIS9	A0A7I0IIS9_9LEPT	C-di-GMP phosphodiesterase	EHQ43_15270	Leptospira bouyouniensis	485
A0A7I0HNJ6	A0A7I0HNJ6_9LEPT	C-di-GMP phosphodiesterase	EHQ43_15630	Leptospira bouyouniensis	490
A0A7I0HNL0	A0A7I0HNL0_9LEPT	GAF domain-containing protein	EHQ43_15920	Leptospira bouyouniensis	659
A0A7I0IIT3	A0A7I0IIT3_9LEPT	PilZ domain-containing protein	EHQ43_14625	Leptospira bouyouniensis	380
A0A7I0HUN6	A0A7I0HUN6_9LEPT	PilZ domain-containing protein	EHQ43_02925	Leptospira bouyouniensis	127
A0A7I0HRR6	A0A7I0HRR6_9LEPT	PilZ domain-containing protein	EHQ43_11440	Leptospira bouyouniensis	123
A0A7I0HS57	A0A7I0HS57_9LEPT	Pilus assembly protein PilZ	EHQ43_09145	Leptospira bouyouniensis	419
A0A7I0HVN6	A0A7I0HVN6_9LEPT	PilZ domain-containing protein	EHQ43_04225	Leptospira bouyouniensis	390
A0A7I0HWR8	A0A7I0HWR8_9LEPT	PilZ domain-containing protein	EHQ43_00510	Leptospira bouyouniensis	120
A0A7I0HW24	A0A7I0HW24_9LEPT	DUF1577 domain-containing protein	EHQ43_04145	Leptospira bouyouniensis	374
A0A7I0HP55	A0A7I0HP55_9LEPT	PilZ domain-containing protein	EHQ43_17045	Leptospira bouyouniensis	364
A0A7I0HNS6	A0A7I0HNS6_9LEPT	DUF1577 domain-containing protein	EHQ43_16165	Leptospira bouyouniensis	385
A0A7I0HW82	A0A7I0HW82_9LEPT	PilZ domain-containing protein	EHQ43_01830	Leptospira bouyouniensis	103
A0A7I0HVU9	A0A7I0HVU9_9LEPT	PilZ domain-containing protein	EHQ43_05365	Leptospira bouyouniensis	115
A0A7I0HR36	A0A7I0HR36_9LEPT	PilZ domain-containing protein	EHQ43_10820	Leptospira bouyouniensis	115
A0A7I0HST4	A0A7I0HST4_9LEPT	DUF1577 domain-containing protein	EHQ43_06270	Leptospira bouyouniensis	429
A0A7I0HSZ5	A0A7I0HSZ5_9LEPT	DUF1577 domain-containing protein	EHQ43_09510	Leptospira bouyouniensis	377
A0A7I0HPJ0	A0A7I0HPJ0_9LEPT	PilZ domain-containing protein	EHQ43_16560	Leptospira bouyouniensis	419
A0A7I0HPW3	A0A7I0HPW3_9LEPT	protein-secreting ATPase (EC 7.4.2.8)	gspE EHQ43_12620	Leptospira bouyouniensis	558
A0A2M9Y4D3	A0A2M9Y4D3_9LEPT	Bifunctional diguanylate cyclase/phosphodiesterase (Histidine kinase)	CH361_04155 EHQ30_07280	Leptospira brenneri	630
A0A5F1Z4X2	A0A5F1Z4X2_9LEPT	Diguanylate cyclase	EHQ30_13150	Leptospira brenneri	297
A0A2M9XWT3	A0A2M9XWT3_9LEPT	Diguanylate cyclase response regulator	CH361_18260	Leptospira brenneri	297
A0A2M9XXI0	A0A2M9XXI0_9LEPT	GGDEF domain-containing protein	CH361_17685	Leptospira brenneri	335
A0A5F1Z7R7	A0A5F1Z7R7_9LEPT	GGDEF domain-containing protein	EHQ30_02980	Leptospira brenneri	335
A0A2M9XZ28	A0A2M9XZ28_9LEPT	Diguanylate cyclase	CH361_15650	Leptospira brenneri	485
A0A2M9Y114	A0A2M9Y114_9LEPT	EAL domain-containing protein (GGDEF domain-containing protein)	CH361_09370 EHQ30_16180	Leptospira brenneri	703
A0A5F1ZBY8	A0A5F1ZBY8_9LEPT	GAF domain-containing protein	EHQ30_09750	Leptospira brenneri	741
A0A2M9XZ75	A0A2M9XZ75_9LEPT	GAF domain-containing protein	CH361_13205	Leptospira brenneri	741
A0A2M9Y2Q7	A0A2M9Y2Q7_9LEPT	Diguanylate cyclase	CH361_07615	Leptospira brenneri	329
A0A2M9Y672	A0A2M9Y672_9LEPT	Diguanylate cyclase	CH361_01080 EHQ30_05450	Leptospira brenneri	305
A0A2M9Y2C5	A0A2M9Y2C5_9LEPT	EAL domain-containing protein (GGDEF domain-containing response regulator)	CH361_10070 EHQ30_16880	Leptospira brenneri	556
A0A2M9Y409	A0A2M9Y409_9LEPT	Bifunctional diguanylate cyclase/phosphodiesterase (GGDEF domain-containing protein)	CH361_04180 EHQ30_07305	Leptospira brenneri	694
A0A2M9XYP0	A0A2M9XYP0_9LEPT	Diguanylate cyclase	CH361_15090 EHQ30_01945	Leptospira brenneri	397
A0A2M9Y168	A0A2M9Y168_9LEPT	GGDEF domain-containing protein	CH361_09675 EHQ30_16485	Leptospira brenneri	397
A0A2M9Y385	A0A2M9Y385_9LEPT	Diguanylate cyclase	CH361_08490 EHQ30_14050	Leptospira brenneri	353
A0A2M9Y526	A0A2M9Y526_9LEPT	Diguanylate cyclase	CH361_05600	Leptospira brenneri	834
A0A5F1ZB52	A0A5F1ZB52_9LEPT	EAL domain-containing protein	EHQ30_05625	Leptospira brenneri	818
A0A2M9XZU9	A0A2M9XZU9_9LEPT	Diguanylate cyclase (PAS domain S-box protein)	CH361_14455 EHQ30_10980	Leptospira brenneri	582
A0A2M9Y617	A0A2M9Y617_9LEPT	EAL domain-containing protein	CH361_01335 EHQ30_05195	Leptospira brenneri	252
A0A2M9Y1X8	A0A2M9Y1X8_9LEPT	EAL domain-containing protein (Histidine kinase)	CH361_10265 EHQ30_17080	Leptospira brenneri	412
A0A2M9XZ12	A0A2M9XZ12_9LEPT	Diguanylate phosphodiesterase (EAL domain-containing protein)	CH361_15905 EHQ30_02755	Leptospira brenneri	403
A0A2M9Y3L0	A0A2M9Y3L0_9LEPT	EAL domain-containing protein (Histidine kinase)	CH361_08885 EHQ30_13660	Leptospira brenneri	419
A0A2M9Y5S1	A0A2M9Y5S1_9LEPT	Diguanylate phosphodiesterase (EAL domain-containing protein)	CH361_00365 EHQ30_06155	Leptospira brenneri	449
A0A5F1ZCX6	A0A5F1ZCX6_9LEPT	EAL domain-containing protein	EHQ30_06370	Leptospira brenneri	393
A0A2M9Y5N0	A0A2M9Y5N0_9LEPT	Histidine kinase	CH361_00150	Leptospira brenneri	393
A0A2M9Y2L0	A0A2M9Y2L0_9LEPT	Response regulator	CH361_07395 EHQ30_15175	Leptospira brenneri	330
A0A2M9XXN0	A0A2M9XXN0_9LEPT	GAF domain-containing protein (HD family phosphohydrolase)	CH361_16925 EHQ30_12535	Leptospira brenneri	659
A0A2M9Y282	A0A2M9Y282_9LEPT	HD domain-containing protein (HD family phosphohydrolase)	CH361_06715 EHQ30_15835	Leptospira brenneri	395
A0A2M9XXQ6	A0A2M9XXQ6_9LEPT	C-di-GMP phosphodiesterase	CH361_17210 EHQ30_12820	Leptospira brenneri	491
A0A2M9Y015	A0A2M9Y015_9LEPT	PilZ domain-containing protein	CH361_13920 EHQ30_10455	Leptospira brenneri	381
A0A2M9Y5X1	A0A2M9Y5X1_9LEPT	PilZ domain-containing protein (Pilus assembly protein PilZ)	CH361_00585 EHQ30_05935	Leptospira brenneri	127
A0A2M9Y2V7	A0A2M9Y2V7_9LEPT	PilZ domain-containing protein	CH361_07985 EHQ30_14560	Leptospira brenneri	364
A0A2M9Y0U8	A0A2M9Y0U8_9LEPT	PilZ domain-containing protein (Pilus assembly protein PilZ)	CH361_12855 EHQ30_00185	Leptospira brenneri	123
A0A2M9XYP3	A0A2M9XYP3_9LEPT	Pilus assembly protein PilZ	CH361_15175	Leptospira brenneri	419
A0A5F1Z862	A0A5F1Z862_9LEPT	Pilus assembly protein PilZ	EHQ30_02030	Leptospira brenneri	419
A0A2M9Y6C4	A0A2M9Y6C4_9LEPT	Pilus assembly protein PilZ	CH361_01895 EHQ30_04630	Leptospira brenneri	395
A0A2M9XX01	A0A2M9XX01_9LEPT	PilZ domain-containing protein (Pilus assembly protein PilZ)	CH361_17965 EHQ30_12415	Leptospira brenneri	120
A0A5F1Z9I4	A0A5F1Z9I4_9LEPT	DUF1577 domain-containing protein	EHQ30_04710	Leptospira brenneri	374
A0A2M9Y6A3	A0A2M9Y6A3_9LEPT	DUF1577 domain-containing protein	CH361_01815	Leptospira brenneri	374
A0A2M9Y3U9	A0A2M9Y3U9_9LEPT	DUF1577 domain-containing protein	CH361_08875 EHQ30_13670	Leptospira brenneri	384
A0A2M9Y563	A0A2M9Y563_9LEPT	PilZ domain-containing protein	CH361_03900 EHQ30_07025	Leptospira brenneri	103
A0A2M9Y6X9	A0A2M9Y6X9_9LEPT	PilZ domain-containing protein (Pilus assembly protein PilZ)	CH361_03145 EHQ30_03400	Leptospira brenneri	115
A0A2M9Y0G6	A0A2M9Y0G6_9LEPT	PilZ domain-containing protein	CH361_12235 EHQ30_00805	Leptospira brenneri	115
A0A2M9XZT0	A0A2M9XZT0_9LEPT	PilZ domain-containing protein	CH361_13475 EHQ30_10020	Leptospira brenneri	429
A0A2M9XZE0	A0A2M9XZE0_9LEPT	DUF1577 domain-containing protein	CH361_15545 EHQ30_02400	Leptospira brenneri	377
A0A2M9Y362	A0A2M9Y362_9LEPT	Pilus assembly protein PilZ	CH361_08465	Leptospira brenneri	403
A0A5F1Z2K3	A0A5F1Z2K3_9LEPT	PilZ domain-containing protein	EHQ30_14075	Leptospira brenneri	403
A0A2M9Y2A0	A0A2M9Y2A0_9LEPT	protein-secreting ATPase (EC 7.4.2.8)	gspE CH361_06675 EHQ30_15875	Leptospira brenneri	558
T0FFZ1	T0FFZ1_9LEPT	Diguanylate cyclase (GGDEF) domain protein	LEP1GSC050_0180	Leptospira broomii serovar Hurstbridge str. 5399	638
T0FDJ7	T0FDJ7_9LEPT	PAS domain S-box protein	LEP1GSC050_2751	Leptospira broomii serovar Hurstbridge str. 5399	353
T0GNK0	T0GNK0_9LEPT	Diguanylate cyclase (GGDEF) domain protein	LEP1GSC050_0855	Leptospira broomii serovar Hurstbridge str. 5399	359
T0F975	T0F975_9LEPT	GAF domain protein	LEP1GSC050_2257	Leptospira broomii serovar Hurstbridge str. 5399	731
T0FG39	T0FG39_9LEPT	Diguanylate cyclase (GGDEF) domain protein	LEP1GSC050_0594	Leptospira broomii serovar Hurstbridge str. 5399	562
T0F5P3	T0F5P3_9LEPT	Diguanylate cyclase (GGDEF) domain protein	LEP1GSC050_0320	Leptospira broomii serovar Hurstbridge str. 5399	369
T0FDL4	T0FDL4_9LEPT	Diguanylate cyclase (GGDEF) domain protein	LEP1GSC050_1979	Leptospira broomii serovar Hurstbridge str. 5399	452
T0FE19	T0FE19_9LEPT	Diguanylate cyclase (GGDEF) domain protein	LEP1GSC050_3889	Leptospira broomii serovar Hurstbridge str. 5399	300
T0GHU2	T0GHU2_9LEPT	GGDEF domain-containing protein	LEP1GSC050_1994	Leptospira broomii serovar Hurstbridge str. 5399	377
T0F681	T0F681_9LEPT	Diguanylate cyclase (GGDEF) domain protein	LEP1GSC050_1593	Leptospira broomii serovar Hurstbridge str. 5399	349
T0GI39	T0GI39_9LEPT	Diguanylate cyclase (GGDEF) domain protein	LEP1GSC050_0394	Leptospira broomii serovar Hurstbridge str. 5399	339
T0FG48	T0FG48_9LEPT	Cyclic diguanylate phosphodiesterase (EAL) domain protein	LEP1GSC050_1079	Leptospira broomii serovar Hurstbridge str. 5399	427
T0GI63	T0GI63_9LEPT	Cyclic diguanylate phosphodiesterase (EAL) domain protein	LEP1GSC050_0274	Leptospira broomii serovar Hurstbridge str. 5399	370
T0GF72	T0GF72_9LEPT	Cyclic diguanylate phosphodiesterase (EAL) domain protein	LEP1GSC050_2169	Leptospira broomii serovar Hurstbridge str. 5399	568
T0GGA3	T0GGA3_9LEPT	Cyclic diguanylate phosphodiesterase (EAL) domain protein	LEP1GSC050_2551	Leptospira broomii serovar Hurstbridge str. 5399	414
T0F8H0	T0F8H0_9LEPT	Cyclic diguanylate phosphodiesterase (EAL) domain protein	LEP1GSC050_1885	Leptospira broomii serovar Hurstbridge str. 5399	399
T0GKF9	T0GKF9_9LEPT	Cyclic diguanylate phosphodiesterase (EAL) domain protein	LEP1GSC050_0820	Leptospira broomii serovar Hurstbridge str. 5399	404
T0GGD2	T0GGD2_9LEPT	HD domain protein	LEP1GSC050_3457	Leptospira broomii serovar Hurstbridge str. 5399	499
T0EZ17	T0EZ17_9LEPT	GAF domain protein	LEP1GSC050_2330	Leptospira broomii serovar Hurstbridge str. 5399	660
T0GD14	T0GD14_9LEPT	PF11871 domain protein	LEP1GSC050_1258	Leptospira broomii serovar Hurstbridge str. 5399	394
T0EWY3	T0EWY3_9LEPT	Response regulator receiver domain protein	LEP1GSC050_1778	Leptospira broomii serovar Hurstbridge str. 5399	331
T0EWP5	T0EWP5_9LEPT	Methyltransferase domain protein	LEP1GSC050_1661	Leptospira broomii serovar Hurstbridge str. 5399	487
T0F801	T0F801_9LEPT	Type IV pilus assembly protein PilZ	LEP1GSC050_0668	Leptospira broomii serovar Hurstbridge str. 5399	118
T0FG31	T0FG31_9LEPT	Type IV pilus assembly protein PilZ	LEP1GSC050_0711	Leptospira broomii serovar Hurstbridge str. 5399	127
T0F6X9	T0F6X9_9LEPT	Type IV pilus assembly protein PilZ	LEP1GSC050_1784	Leptospira broomii serovar Hurstbridge str. 5399	117
T0F4M5	T0F4M5_9LEPT	PF07614 family protein	LEP1GSC050_2827	Leptospira broomii serovar Hurstbridge str. 5399	214
T0FG62	T0FG62_9LEPT	Type IV pilus assembly protein PilZ	LEP1GSC050_0431	Leptospira broomii serovar Hurstbridge str. 5399	116
T0G9D8	T0G9D8_9LEPT	PilZ domain-containing protein	LEP1GSC050_1785	Leptospira broomii serovar Hurstbridge str. 5399	117
T0GPS8	T0GPS8_9LEPT	PilZ domain-containing protein	LEP1GSC050_1812	Leptospira broomii serovar Hurstbridge str. 5399	117
T0GBL7	T0GBL7_9LEPT	PF07614 family protein	LEP1GSC050_3047	Leptospira broomii serovar Hurstbridge str. 5399	230
T0GDP2	T0GDP2_9LEPT	Type IV pilus assembly protein PilZ	LEP1GSC050_2886	Leptospira broomii serovar Hurstbridge str. 5399	127
T0FDS1	T0FDS1_9LEPT	Type IV pilus assembly protein PilZ	LEP1GSC050_2925	Leptospira broomii serovar Hurstbridge str. 5399	97
T0F3T1	T0F3T1_9LEPT	PF07614 family protein	LEP1GSC050_3349	Leptospira broomii serovar Hurstbridge str. 5399	384
T0GBZ9	T0GBZ9_9LEPT	Type IV pilus assembly protein PilZ	LEP1GSC050_3447	Leptospira broomii serovar Hurstbridge str. 5399	120
T0F6V3	T0F6V3_9LEPT	PF07614 family protein	LEP1GSC050_1078	Leptospira broomii serovar Hurstbridge str. 5399	388
T0GG97	T0GG97_9LEPT	PilZ domain-containing protein	LEP1GSC050_4186	Leptospira broomii serovar Hurstbridge str. 5399	119
T0GBE0	T0GBE0_9LEPT	Type IV pilus assembly protein PilZ	LEP1GSC050_2157	Leptospira broomii serovar Hurstbridge str. 5399	93
T0F7V5	T0F7V5_9LEPT	Type IV pilus assembly protein PilZ	LEP1GSC050_0710	Leptospira broomii serovar Hurstbridge str. 5399	117
T0GPM5	T0GPM5_9LEPT	Type IV pilus assembly protein PilZ	LEP1GSC050_0701	Leptospira broomii serovar Hurstbridge str. 5399	120
T0GDW5	T0GDW5_9LEPT	PF07614 family protein	LEP1GSC050_4098	Leptospira broomii serovar Hurstbridge str. 5399	425
T0F836	T0F836_9LEPT	PF07614 family protein	LEP1GSC050_4040	Leptospira broomii serovar Hurstbridge str. 5399	389
T0F5M1	T0F5M1_9LEPT	PF07614 family protein	LEP1GSC050_1301	Leptospira broomii serovar Hurstbridge str. 5399	723
T0GMB7	T0GMB7_9LEPT	PF07614 family protein	LEP1GSC050_0433	Leptospira broomii serovar Hurstbridge str. 5399	389
T0F6R4	T0F6R4_9LEPT	Type IV pilus assembly protein PilZ	LEP1GSC050_0860	Leptospira broomii serovar Hurstbridge str. 5399	436
T0GMJ7	T0GMJ7_9LEPT	PF07614 family protein	LEP1GSC050_0364	Leptospira broomii serovar Hurstbridge str. 5399	343
T0GA67	T0GA67_9LEPT	Type IV pilus assembly protein PilZ	LEP1GSC050_1588	Leptospira broomii serovar Hurstbridge str. 5399	100
T0G8T5	T0G8T5_9LEPT	protein-secreting ATPase (EC 7.4.2.8)	gspE LEP1GSC050_1250	Leptospira broomii serovar Hurstbridge str. 5399	557
A0A4Z1AIS8	A0A4Z1AIS8_9LEPT	Diguanylate cyclase	EHQ69_18630 EHQ70_00775	Leptospira congkakensis	298
A0A4Z1A584	A0A4Z1A584_9LEPT	GGDEF domain-containing protein	EHQ69_01830 EHQ70_18275	Leptospira congkakensis	335
A0A4Z1A1T0	A0A4Z1A1T0_9LEPT	GAF domain-containing protein	EHQ69_16500 EHQ70_12170	Leptospira congkakensis	715
A0A4Z1AHD1	A0A4Z1AHD1_9LEPT	EAL domain-containing protein	EHQ69_11145 EHQ70_02970	Leptospira congkakensis	703
A0A4Z1A429	A0A4Z1A429_9LEPT	Diguanylate cyclase	EHQ69_14420 EHQ70_07845	Leptospira congkakensis	397
A0A4Z1A6Y8	A0A4Z1A6Y8_9LEPT	Sensor domain-containing diguanylate cyclase	EHQ69_04645 EHQ70_16150	Leptospira congkakensis	305
A0A4Z1A5R8	A0A4Z1A5R8_9LEPT	Bifunctional diguanylate cyclase/phosphodiesterase	EHQ69_06645 EHQ70_14145	Leptospira congkakensis	694
A0A4Z1ACX7	A0A4Z1ACX7_9LEPT	GGDEF domain-containing protein	EHQ69_10840 EHQ70_02665	Leptospira congkakensis	397
A0A4Z1ADW4	A0A4Z1ADW4_9LEPT	Sensor domain-containing diguanylate cyclase	EHQ69_13305 EHQ70_05140	Leptospira congkakensis	353
A0A4Z1A9T4	A0A4Z1A9T4_9LEPT	Bifunctional diguanylate cyclase/phosphodiesterase	EHQ69_04840 EHQ70_15955	Leptospira congkakensis	818
A0A4Z0ZZI4	A0A4Z0ZZI4_9LEPT	Phosphodiesterase	EHQ69_06610 EHQ70_14180	Leptospira congkakensis	630
A0A4Z1A001	A0A4Z1A001_9LEPT	EAL domain-containing protein	EHQ69_04365 EHQ70_16430	Leptospira congkakensis	252
A0A4Z1ACN5	A0A4Z1ACN5_9LEPT	EAL domain-containing protein	EHQ69_10255 EHQ70_02080	Leptospira congkakensis	412
A0A4Z0ZZB4	A0A4Z0ZZB4_9LEPT	EAL domain-containing protein	EHQ69_05590 EHQ70_15205	Leptospira congkakensis	403
A0A4Z0ZYV0	A0A4Z0ZYV0_9LEPT	EAL domain-containing protein	EHQ69_07210 EHQ70_13580	Leptospira congkakensis	393
A0A4Z1A7F7	A0A4Z1A7F7_9LEPT	EAL domain-containing protein	EHQ69_13695 EHQ70_05530	Leptospira congkakensis	419
A0A4Z0ZZF1	A0A4Z0ZZF1_9LEPT	EAL domain-containing protein	EHQ69_05370 EHQ70_15425	Leptospira congkakensis	449
A0A4Z1ACJ4	A0A4Z1ACJ4_9LEPT	EAL domain-containing protein	EHQ69_10445 EHQ70_02270	Leptospira congkakensis	556
A0A4Z1AB26	A0A4Z1AB26_9LEPT	EAL domain-containing protein	EHQ69_15250 EHQ70_08675	Leptospira congkakensis	399
A0A4Z1AM24	A0A4Z1AM24_9LEPT	Two-component system response regulator	EHQ69_12140 EHQ70_03965	Leptospira congkakensis	330
A0A4Z1A5J9	A0A4Z1A5J9_9LEPT	GAF domain-containing protein	EHQ69_18435 EHQ70_18005	Leptospira congkakensis	659
A0A4Z1ALN5	A0A4Z1ALN5_9LEPT	HD domain-containing protein	EHQ69_11480 EHQ70_03305	Leptospira congkakensis	395
A0A4Z0ZYB7	A0A4Z0ZYB7_9LEPT	C-di-GMP phosphodiesterase	EHQ69_08025 EHQ70_18560	Leptospira congkakensis	485
A0A4Z1ADP0	A0A4Z1ADP0_9LEPT	C-di-GMP phosphodiesterase	EHQ69_18145 EHQ70_17715	Leptospira congkakensis	490
A0A4Z1AC47	A0A4Z1AC47_9LEPT	PilZ domain-containing protein	EHQ69_17235 EHQ70_12905	Leptospira congkakensis	381
A0A4Z1A0L8	A0A4Z1A0L8_9LEPT	PilZ domain-containing protein	EHQ69_05150 EHQ70_15645	Leptospira congkakensis	127
A0A4Z1AE98	A0A4Z1AE98_9LEPT	PilZ domain-containing protein	EHQ69_12780 EHQ70_04615	Leptospira congkakensis	364
A0A4Z1ABS5	A0A4Z1ABS5_9LEPT	PilZ domain-containing protein	EHQ69_01350 EHQ70_07005	Leptospira congkakensis	123
A0A4Z1AAP8	A0A4Z1AAP8_9LEPT	Pilus assembly protein PilZ	EHQ69_14505 EHQ70_07930	Leptospira congkakensis	419
A0A4Z1AF93	A0A4Z1AF93_9LEPT	PilZ domain-containing protein	EHQ69_03805 EHQ70_16990	Leptospira congkakensis	395
A0A4Z1AD11	A0A4Z1AD11_9LEPT	PilZ domain-containing protein	EHQ69_02650 EHQ70_09700	Leptospira congkakensis	120
A0A4Z1AG14	A0A4Z1AG14_9LEPT	DUF1577 domain-containing protein	EHQ69_03885 EHQ70_16910	Leptospira congkakensis	374
A0A4Z1AF25	A0A4Z1AF25_9LEPT	DUF1577 domain-containing protein	EHQ69_13685 EHQ70_05520	Leptospira congkakensis	385
A0A4Z1A642	A0A4Z1A642_9LEPT	PilZ domain-containing protein	EHQ69_06350 EHQ70_14440	Leptospira congkakensis	103
A0A4Z1A836	A0A4Z1A836_9LEPT	PilZ domain-containing protein	EHQ69_08525 EHQ70_00480	Leptospira congkakensis	115
A0A4Z1A4K7	A0A4Z1A4K7_9LEPT	PilZ domain-containing protein	EHQ69_00725 EHQ70_06380	Leptospira congkakensis	115
A0A4Z1AD58	A0A4Z1AD58_9LEPT	PilZ domain-containing protein	EHQ69_16770 EHQ70_12440	Leptospira congkakensis	429
A0A4Z1AJI6	A0A4Z1AJI6_9LEPT	DUF1577 domain-containing protein	EHQ69_14880 EHQ70_08305	Leptospira congkakensis	377
A0A4Z1AEM4	A0A4Z1AEM4_9LEPT	PilZ domain-containing protein	EHQ69_13280 EHQ70_05115	Leptospira congkakensis	419
A0A4Z1AD55	A0A4Z1AD55_9LEPT	protein-secreting ATPase (EC 7.4.2.8)	gspE EHQ69_11440 EHQ70_03265	Leptospira congkakensis	558
A0A4Z1AJH3	A0A4Z1AJH3_9LEPT	GGDEF domain-containing protein	EHR06_12985	Leptospira dzoumogneensis	140
A0A4Z1ACR0	A0A4Z1ACR0_9LEPT	Diguanylate cyclase	EHR06_11850	Leptospira dzoumogneensis	345
A0A4Z1AVR6	A0A4Z1AVR6_9LEPT	GGDEF domain-containing protein	EHR06_00695	Leptospira dzoumogneensis	416
A0A4Z1AIE2	A0A4Z1AIE2_9LEPT	GAF domain-containing protein	EHR06_00915	Leptospira dzoumogneensis	745
A0A4Z1AQM8	A0A4Z1AQM8_9LEPT	Sensor domain-containing diguanylate cyclase	EHR06_07390	Leptospira dzoumogneensis	354
A0A4Z1AS97	A0A4Z1AS97_9LEPT	GGDEF domain-containing response regulator	EHR06_11300	Leptospira dzoumogneensis	253
A0A4Z1ADU2	A0A4Z1ADU2_9LEPT	GGDEF domain-containing protein	EHR06_08610	Leptospira dzoumogneensis	371
A0A4Z1AEJ4	A0A4Z1AEJ4_9LEPT	Diguanylate cyclase	EHR06_08080	Leptospira dzoumogneensis	598
A0A4Z1AQ96	A0A4Z1AQ96_9LEPT	GGDEF domain-containing protein	EHR06_08820	Leptospira dzoumogneensis	340
A0A4Z1AK15	A0A4Z1AK15_9LEPT	GGDEF domain-containing protein	EHR06_17460	Leptospira dzoumogneensis	562
A0A4Z1AKH2	A0A4Z1AKH2_9LEPT	GGDEF domain-containing protein	EHR06_10685	Leptospira dzoumogneensis	280
A0A4Z1AEN7	A0A4Z1AEN7_9LEPT	EAL domain-containing protein	EHR06_07570	Leptospira dzoumogneensis	404
A0A4Z1AK91	A0A4Z1AK91_9LEPT	EAL domain-containing protein	EHR06_10135	Leptospira dzoumogneensis	414
A0A4Z1AN60	A0A4Z1AN60_9LEPT	EAL domain-containing protein	EHR06_06375	Leptospira dzoumogneensis	430
A0A4Z1AD77	A0A4Z1AD77_9LEPT	EAL domain-containing protein	EHR06_09545	Leptospira dzoumogneensis	573
A0A4Z1AKT3	A0A4Z1AKT3_9LEPT	EAL domain-containing protein	EHR06_08405	Leptospira dzoumogneensis	449
A0A4Z1AGV6	A0A4Z1AGV6_9LEPT	EAL domain-containing protein	EHR06_05105	Leptospira dzoumogneensis	401
A0A4Z1ARP2	A0A4Z1ARP2_9LEPT	C-di-GMP phosphodiesterase	EHR06_16365	Leptospira dzoumogneensis	497
A0A4Z1B1A2	A0A4Z1B1A2_9LEPT	GAF domain-containing protein	EHR06_01065	Leptospira dzoumogneensis	660
A0A4Z1AIY2	A0A4Z1AIY2_9LEPT	HD domain-containing protein	EHR06_13335	Leptospira dzoumogneensis	394
A0A4Z1AMS2	A0A4Z1AMS2_9LEPT	Two-component system response regulator	EHR06_09290	Leptospira dzoumogneensis	331
A0A4Z1ABX8	A0A4Z1ABX8_9LEPT	C-di-GMP phosphodiesterase	EHR06_16370	Leptospira dzoumogneensis	495
A0A4Z1AXU5	A0A4Z1AXU5_9LEPT	PilZ domain-containing protein	EHR06_02670	Leptospira dzoumogneensis	127
A0A4Z1AMQ4	A0A4Z1AMQ4_9LEPT	PilZ domain-containing protein	EHR06_02415	Leptospira dzoumogneensis	118
A0A4Z1AH75	A0A4Z1AH75_9LEPT	DUF1577 domain-containing protein	EHR06_15820	Leptospira dzoumogneensis	384
A0A4Z1ARN2	A0A4Z1ARN2_9LEPT	PilZ domain-containing protein	EHR06_16315	Leptospira dzoumogneensis	112
A0A4Z1AEI3	A0A4Z1AEI3_9LEPT	DUF1577 domain-containing protein	EHR06_06370	Leptospira dzoumogneensis	386
A0A4Z1ATS4	A0A4Z1ATS4_9LEPT	PilZ domain-containing protein	EHR06_12095	Leptospira dzoumogneensis	74
A0A4Z1AE45	A0A4Z1AE45_9LEPT	PilZ domain-containing protein	EHR06_09475	Leptospira dzoumogneensis	117
A0A4Z1AJJ0	A0A4Z1AJJ0_9LEPT	PilZ domain-containing protein	EHR06_10020	Leptospira dzoumogneensis	425
A0A4Z1ANW4	A0A4Z1ANW4_9LEPT	PilZ domain-containing protein	EHR06_19040	Leptospira dzoumogneensis	416
A0A4Z1AR60	A0A4Z1AR60_9LEPT	DUF1577 domain-containing protein	EHR06_05320	Leptospira dzoumogneensis	381
A0A4Z1ALZ3	A0A4Z1ALZ3_9LEPT	PilZ domain-containing protein	EHR06_07365	Leptospira dzoumogneensis	409
A0A4Z1ATL2	A0A4Z1ATL2_9LEPT	protein-secreting ATPase (EC 7.4.2.8)	gspE EHR06_13375	Leptospira dzoumogneensis	557
A0A2P2DH87	A0A2P2DH87_9LEPT	Diguanylate cyclase	LPTSP2_33090	Leptospira ellinghausenii	337
A0A2P2DDF0	A0A2P2DDF0_9LEPT	GAF domain-containing protein	LPTSP2_19500	Leptospira ellinghausenii	738
A0A2P2DBG3	A0A2P2DBG3_9LEPT	Signal transduction protein	LPTSP2_12770	Leptospira ellinghausenii	701
A0A2P2DC94	A0A2P2DC94_9LEPT	Diguanylate cyclase	LPTSP2_15310	Leptospira ellinghausenii	400
A0A2P2DEU1	A0A2P2DEU1_9LEPT	Signal transduction protein	LPTSP2_24420	Leptospira ellinghausenii	630
A0A2P2D8D1	A0A2P2D8D1_9LEPT	Diguanylate cyclase	LPTSP2_01520	Leptospira ellinghausenii	368
A0A2P2DFV5	A0A2P2DFV5_9LEPT	Diguanylate cyclase	LPTSP2_28160	Leptospira ellinghausenii	305
A0A2P2DIR7	A0A2P2DIR7_9LEPT	PAS domain S-box/diguanylate cyclase (GGDEF) domain-containing protein	LPTSP2_38560	Leptospira ellinghausenii	55
A0A2P2DA41	A0A2P2DA41_9LEPT	Putative GGDEF/response regulator receiver domain protein	LPTSP2_07870	Leptospira ellinghausenii	298
A0A2P2DEU9	A0A2P2DEU9_9LEPT	Signal transduction protein	LPTSP2_24350	Leptospira ellinghausenii	694
A0A2P2DBN7	A0A2P2DBN7_9LEPT	Two-component response regulator	LPTSP2_13380	Leptospira ellinghausenii	397
A0A2P2D8M8	A0A2P2D8M8_9LEPT	Diguanylate cyclase	LPTSP2_02530	Leptospira ellinghausenii	353
A0A2P2DFQ4	A0A2P2DFQ4_9LEPT	Signal transduction protein	LPTSP2_27780	Leptospira ellinghausenii	818
A0A2P2DA04	A0A2P2DA04_9LEPT	Signal transduction protein	LPTSP2_07350	Leptospira ellinghausenii	412
A0A2P2DFJ6	A0A2P2DFJ6_9LEPT	Cyclic diguanylate phosphodiesterase (EAL) domain / EAL-domain associated signaling protein domain multi-domain protein	LPTSP2_26750	Leptospira ellinghausenii	449
A0A2P2DFC4	A0A2P2DFC4_9LEPT	Signal transduction protein	LPTSP2_26290	Leptospira ellinghausenii	400
A0A2P2DBW5	A0A2P2DBW5_9LEPT	Two component response regulator protein	LPTSP2_14170	Leptospira ellinghausenii	556
A0A2P2DEV5	A0A2P2DEV5_9LEPT	Signal transduction protein	LPTSP2_24600	Leptospira ellinghausenii	266
A0A2P2D8F7	A0A2P2D8F7_9LEPT	Diguanylate phosphodiesterase	LPTSP2_01780	Leptospira ellinghausenii	423
A0A2P2DAZ1	A0A2P2DAZ1_9LEPT	CheY-like receiver domain-containing response regulator	LPTSP2_10810	Leptospira ellinghausenii	336
A0A2P2D8A2	A0A2P2D8A2_9LEPT	HD-GYP domain-containing response regulator	LPTSP2_01160	Leptospira ellinghausenii	657
A0A2P2DBC5	A0A2P2DBC5_9LEPT	HD-GYP domain-containing response regulator	LPTSP2_12080	Leptospira ellinghausenii	395
A0A2P2D897	A0A2P2D897_9LEPT	HD-GYP domain-containing protein	LPTSP2_01300	Leptospira ellinghausenii	485
A0A2P2D835	A0A2P2D835_9LEPT	HD-GYP domain-containing protein	LPTSP2_00600	Leptospira ellinghausenii	490
A0A2P2DFQ1	A0A2P2DFQ1_9LEPT	PilZ domain-containing protein	LPTSP2_27160	Leptospira ellinghausenii	127
A0A2P2DEZ5	A0A2P2DEZ5_9LEPT	PilZ domain-containing protein	LPTSP2_24970	Leptospira ellinghausenii	112
A0A2P2DAC4	A0A2P2DAC4_9LEPT	Type IV pilus assembly protein PilZ	LPTSP2_08600	Leptospira ellinghausenii	123
A0A2P2DCA7	A0A2P2DCA7_9LEPT	Pilus assembly protein PilZ	LPTSP2_15500	Leptospira ellinghausenii	419
A0A2P2DGB4	A0A2P2DGB4_9LEPT	PilZ domain-containing protein	LPTSP2_29740	Leptospira ellinghausenii	390
A0A2P2DHQ7	A0A2P2DHQ7_9LEPT	Type IV pilus assembly protein PilZ	LPTSP2_34770	Leptospira ellinghausenii	120
A0A2P2DG88	A0A2P2DG88_9LEPT	DUF1577 domain-containing protein	LPTSP2_29580	Leptospira ellinghausenii	374
A0A2P2D8Y9	A0A2P2D8Y9_9LEPT	PilZ domain-containing protein	LPTSP2_03540	Leptospira ellinghausenii	364
A0A2P2D8E8	A0A2P2D8E8_9LEPT	DUF1577 domain-containing protein	LPTSP2_01800	Leptospira ellinghausenii	385
A0A2P2DAN7	A0A2P2DAN7_9LEPT	PilZ domain-containing protein	LPTSP2_09850	Leptospira ellinghausenii	115
A0A2P2DGZ4	A0A2P2DGZ4_9LEPT	Type IV pilus assembly protein PilZ	LPTSP2_32090	Leptospira ellinghausenii	120
A0A2P2DD92	A0A2P2DD92_9LEPT	PilZ domain-containing protein	LPTSP2_18960	Leptospira ellinghausenii	421
A0A2P2DCK2	A0A2P2DCK2_9LEPT	DUF1577 domain-containing protein	LPTSP2_16220	Leptospira ellinghausenii	374
A0A2P2D8S5	A0A2P2D8S5_9LEPT	Type IV pilus assembly protein PilZ	LPTSP2_02580	Leptospira ellinghausenii	420
A0A2P2DBB7	A0A2P2DBB7_9LEPT	protein-secreting ATPase (EC 7.4.2.8)	gspE LPTSP2_12150	Leptospira ellinghausenii	558
A0A2N0BAS6	A0A2N0BAS6_9LEPT	Diguanylate cyclase	CH379_06800	Leptospira ellisii	76
A0A2N0B2X6	A0A2N0B2X6_9LEPT	GGDEF domain-containing protein	CH379_21830	Leptospira ellisii	371
A0A2N0B3H5	A0A2N0B3H5_9LEPT	Sensor domain-containing diguanylate cyclase	CH379_20700	Leptospira ellisii	139
A0A2N0BM74	A0A2N0BM74_9LEPT	Diguanylate cyclase (EC 2.7.7.65)	CH379_001545 CH379_00445	Leptospira ellisii	327
A0A2N0B9R5	A0A2N0B9R5_9LEPT	GGDEF domain-containing protein (EC 2.7.7.65)	CH379_012230 CH379_08475	Leptospira ellisii	338
A0A2N0B2P3	A0A2N0B2P3_9LEPT	Sensor domain-containing diguanylate cyclase	CH379_22285	Leptospira ellisii	126
A0AAE4QQK3	A0AAE4QQK3_9LEPT	Diguanylate cyclase (EC 2.7.7.65)	CH379_016200	Leptospira ellisii	523
A0A2N0B3R6	A0A2N0B3R6_9LEPT	GGDEF domain-containing protein	CH379_20050	Leptospira ellisii	413
A0A2N0BAF5	A0A2N0BAF5_9LEPT	GAF domain-containing protein	CH379_009145 CH379_07510	Leptospira ellisii	769
A0A2N0B8Z7	A0A2N0B8Z7_9LEPT	Diguanylate cyclase (EC 2.7.7.65)	CH379_012720 CH379_10060	Leptospira ellisii	352
A0AAE4QLD2	A0AAE4QLD2_9LEPT	GGDEF domain-containing protein (EC 2.7.7.65)	CH379_005720	Leptospira ellisii	402
A0AAE4TY31	A0AAE4TY31_9LEPT	Diguanylate cyclase (EC 2.7.7.65)	CH379_018790	Leptospira ellisii	538
A0A2N0BQ35	A0A2N0BQ35_9LEPT	Diguanylate cyclase (EC 2.7.7.65)	CH379_006485 CH379_19245	Leptospira ellisii	330
A0AAE4U305	A0AAE4U305_9LEPT	Sensor domain-containing diguanylate cyclase (EC 2.7.7.65)	CH379_017620	Leptospira ellisii	310
A0A2N0B632	A0A2N0B632_9LEPT	Uncharacterized protein	CH379_15545	Leptospira ellisii	579
A0AAE4QRK5	A0AAE4QRK5_9LEPT	EAL domain-containing protein	CH379_017675	Leptospira ellisii	569
A0A2N0BDC3	A0A2N0BDC3_9LEPT	EAL domain-containing protein	CH379_02485	Leptospira ellisii	569
A0A2N0BCK2	A0A2N0BCK2_9LEPT	GGDEF domain-containing phosphodiesterase (EC 3.1.4.52) (GGDEF domain-containing protein)	CH379_010245 CH379_03535	Leptospira ellisii	560
A0AAE4QKB8	A0AAE4QKB8_9LEPT	EAL domain-containing protein	CH379_003090	Leptospira ellisii	566
A0A2N0B2J5	A0A2N0B2J5_9LEPT	PAS domain S-box protein	CH379_22480	Leptospira ellisii	225
A0A2N0B7B3	A0A2N0B7B3_9LEPT	Histidine kinase	CH379_13065	Leptospira ellisii	259
A0A2N0BK46	A0A2N0BK46_9LEPT	EAL domain-containing protein (Histidine kinase)	CH379_004570 CH379_15225	Leptospira ellisii	428
A0A2N0B7E0	A0A2N0B7E0_9LEPT	EAL domain-containing protein (Histidine kinase)	CH379_010040 CH379_13015	Leptospira ellisii	414
A0A2N0B458	A0A2N0B458_9LEPT	Diguanylate phosphodiesterase (EAL domain-containing response regulator (EC 3.1.4.52))	CH379_008915 CH379_19650	Leptospira ellisii	404
A0AAE4QQD7	A0AAE4QQD7_9LEPT	EAL domain-containing protein	CH379_016215	Leptospira ellisii	534
A0A2N0B4X3	A0A2N0B4X3_9LEPT	EAL domain-containing protein	CH379_17770	Leptospira ellisii	736
A0AAE4QK16	A0AAE4QK16_9LEPT	EAL domain-containing protein	CH379_002640	Leptospira ellisii	729
A0AAE4QQA5	A0AAE4QQA5_9LEPT	EAL domain-containing protein	CH379_013655	Leptospira ellisii	305
A0A2N0BAS3	A0A2N0BAS3_9LEPT	Diguanylate phosphodiesterase (EAL domain-containing protein)	CH379_017225 CH379_06715	Leptospira ellisii	451
A0A2N0B7A8	A0A2N0B7A8_9LEPT	EAL domain-containing protein	CH379_13355	Leptospira ellisii	194
A0A2N0B8N0	A0A2N0B8N0_9LEPT	C-di-GMP phosphodiesterase	CH379_10980	Leptospira ellisii	307
A0A2N0BLN8	A0A2N0BLN8_9LEPT	C-di-GMP phosphodiesterase	CH379_000680 CH379_19030	Leptospira ellisii	490
A0AAE4U0Y3	A0AAE4U0Y3_9LEPT	HD-GYP domain-containing protein	CH379_015280	Leptospira ellisii	394
A0A2N0B495	A0A2N0B495_9LEPT	C-di-GMP phosphodiesterase	CH379_19025	Leptospira ellisii	210
A0AAE4QIW2	A0AAE4QIW2_9LEPT	C-di-GMP phosphodiesterase	CH379_000685	Leptospira ellisii	493
A0A2N0B8D8	A0A2N0B8D8_9LEPT	HD domain-containing phosphohydrolase (HD family phosphohydrolase)	CH379_002475 CH379_11265	Leptospira ellisii	660
A0A2N0B7K3	A0A2N0B7K3_9LEPT	PilZ domain-containing protein	CH379_005695 CH379_12855	Leptospira ellisii	106
A0A2N0BPX5	A0A2N0BPX5_9LEPT	PilZ domain-containing protein (Pilus assembly protein PilZ)	CH379_007785 CH379_00945	Leptospira ellisii	126
A0A2N0BE72	A0A2N0BE72_9LEPT	PilZ domain-containing protein	CH379_001670 CH379_00325	Leptospira ellisii	114
A0A2N0BC35	A0A2N0BC35_9LEPT	DUF1577 domain-containing protein	CH379_04580	Leptospira ellisii	142
A0AAE4QK70	A0AAE4QK70_9LEPT	DUF1577 domain-containing protein	CH379_000230	Leptospira ellisii	382
A0A2N0B8I6	A0A2N0B8I6_9LEPT	PilZ domain-containing protein (Pilus assembly protein PilZ)	CH379_000630 CH379_10990 CH379_11045	Leptospira ellisii	117
A0AAE4TWV5	A0AAE4TWV5_9LEPT	DUF1577 domain-containing protein	CH379_004575	Leptospira ellisii	387
A0A2N0B558	A0A2N0B558_9LEPT	PilZ domain-containing protein	CH379_006805 CH379_17685	Leptospira ellisii	101
A0A2N0BD35	A0A2N0BD35_9LEPT	PilZ domain-containing protein (Pilus assembly protein PilZ)	CH379_017740 CH379_02565	Leptospira ellisii	119
A0A2N0BCP1	A0A2N0BCP1_9LEPT	DUF1577 domain-containing protein	CH379_010280 CH379_03570	Leptospira ellisii	399
A0A2N0BMX7	A0A2N0BMX7_9LEPT	DUF1577 domain-containing protein	CH379_014225 CH379_15800	Leptospira ellisii	425
A0A2N0BCY8	A0A2N0BCY8_9LEPT	DUF1577 domain-containing protein	CH379_016640 CH379_03180	Leptospira ellisii	383
A0A2N0B8Z4	A0A2N0B8Z4_9LEPT	PilZ domain-containing protein (Pilus assembly protein PilZ)	CH379_012695 CH379_10085	Leptospira ellisii	359
A0A2N0B6D1	A0A2N0B6D1_9LEPT	PilZ domain-containing protein	CH379_15230	Leptospira ellisii	101
A0A2N0B4E4	A0A2N0B4E4_9LEPT	protein-secreting ATPase (EC 7.4.2.8)	gspE CH379_015320 CH379_18830	Leptospira ellisii	557
S3W7G1	S3W7G1_9LEPT	GGDEF domain-containing protein	LEP1GSC058_0343	Leptospira fainei serovar Hurstbridge str. BUT 6	164
S3UVQ6	S3UVQ6_9LEPT	PAS domain S-box protein	LEP1GSC058_2807	Leptospira fainei serovar Hurstbridge str. BUT 6	353
S3VI88	S3VI88_9LEPT	Diguanylate cyclase (GGDEF) domain protein	LEP1GSC058_0823	Leptospira fainei serovar Hurstbridge str. BUT 6	359
S3W876	S3W876_9LEPT	GAF domain protein	LEP1GSC058_1294	Leptospira fainei serovar Hurstbridge str. BUT 6	722
S3VFY1	S3VFY1_9LEPT	Diguanylate cyclase (GGDEF) domain protein	LEP1GSC058_2092	Leptospira fainei serovar Hurstbridge str. BUT 6	361
S3VWP4	S3VWP4_9LEPT	Diguanylate cyclase (GGDEF) domain protein	LEP1GSC058_1057	Leptospira fainei serovar Hurstbridge str. BUT 6	369
S3UWX8	S3UWX8_9LEPT	Diguanylate cyclase (GGDEF) domain protein	LEP1GSC058_3909	Leptospira fainei serovar Hurstbridge str. BUT 6	300
S3UR65	S3UR65_9LEPT	Diguanylate cyclase (GGDEF) domain protein	LEP1GSC058_4070	Leptospira fainei serovar Hurstbridge str. BUT 6	562
S3V006	S3V006_9LEPT	GGDEF domain-containing protein	LEP1GSC058_1824	Leptospira fainei serovar Hurstbridge str. BUT 6	370
S3V879	S3V879_9LEPT	Diguanylate cyclase (GGDEF) domain protein	LEP1GSC058_0915	Leptospira fainei serovar Hurstbridge str. BUT 6	597
S3UVY1	S3UVY1_9LEPT	Diguanylate cyclase (GGDEF) domain protein	LEP1GSC058_4143	Leptospira fainei serovar Hurstbridge str. BUT 6	367
S3VE95	S3VE95_9LEPT	Diguanylate cyclase (GGDEF) domain protein	LEP1GSC058_1839	Leptospira fainei serovar Hurstbridge str. BUT 6	416
S3UW58	S3UW58_9LEPT	Diguanylate cyclase (GGDEF) domain protein	LEP1GSC058_1131	Leptospira fainei serovar Hurstbridge str. BUT 6	378
S3V6I3	S3V6I3_9LEPT	Cyclic diguanylate phosphodiesterase (EAL) domain protein	LEP1GSC058_1206	Leptospira fainei serovar Hurstbridge str. BUT 6	574
S3W7W0	S3W7W0_9LEPT	Cyclic diguanylate phosphodiesterase (EAL) domain protein	LEP1GSC058_0597	Leptospira fainei serovar Hurstbridge str. BUT 6	427
S3UW95	S3UW95_9LEPT	Cyclic diguanylate phosphodiesterase (EAL) domain protein	LEP1GSC058_1009	Leptospira fainei serovar Hurstbridge str. BUT 6	370
S3UUG4	S3UUG4_9LEPT	Cyclic diguanylate phosphodiesterase (EAL) domain protein	LEP1GSC058_2602	Leptospira fainei serovar Hurstbridge str. BUT 6	414
S3VEW5	S3VEW5_9LEPT	Cyclic diguanylate phosphodiesterase (EAL) domain protein	LEP1GSC058_1509	Leptospira fainei serovar Hurstbridge str. BUT 6	404
S3VIT4	S3VIT4_9LEPT	Cyclic diguanylate phosphodiesterase (EAL) domain protein	LEP1GSC058_1343	Leptospira fainei serovar Hurstbridge str. BUT 6	399
S3VBQ0	S3VBQ0_9LEPT	HD domain protein	LEP1GSC058_3465	Leptospira fainei serovar Hurstbridge str. BUT 6	499
S3URM8	S3URM8_9LEPT	GAF domain protein	LEP1GSC058_2391	Leptospira fainei serovar Hurstbridge str. BUT 6	660
S3VHI9	S3VHI9_9LEPT	PF11871 domain protein	LEP1GSC058_0415	Leptospira fainei serovar Hurstbridge str. BUT 6	394
S3W653	S3W653_9LEPT	Response regulator receiver domain protein	LEP1GSC058_1904	Leptospira fainei serovar Hurstbridge str. BUT 6	331
S3VAW8	S3VAW8_9LEPT	Type IV pilus assembly protein PilZ	LEP1GSC058_3456	Leptospira fainei serovar Hurstbridge str. BUT 6	120
S3V5U2	S3V5U2_9LEPT	Type IV pilus assembly protein PilZ	LEP1GSC058_0817	Leptospira fainei serovar Hurstbridge str. BUT 6	424
S3V1H9	S3V1H9_9LEPT	Methyltransferase domain protein	LEP1GSC058_2024	Leptospira fainei serovar Hurstbridge str. BUT 6	487
S3UVT2	S3UVT2_9LEPT	Type IV pilus assembly protein PilZ	LEP1GSC058_0292	Leptospira fainei serovar Hurstbridge str. BUT 6	116
S3UQ48	S3UQ48_9LEPT	PilZ domain-containing protein	LEP1GSC058_0989	Leptospira fainei serovar Hurstbridge str. BUT 6	70
S3UX87	S3UX87_9LEPT	Type IV pilus assembly protein PilZ	LEP1GSC058_1632	Leptospira fainei serovar Hurstbridge str. BUT 6	121
S3VGG3	S3VGG3_9LEPT	Type IV pilus assembly protein PilZ	LEP1GSC058_1898	Leptospira fainei serovar Hurstbridge str. BUT 6	117
S3VAF4	S3VAF4_9LEPT	PF07614 family protein	LEP1GSC058_3062	Leptospira fainei serovar Hurstbridge str. BUT 6	230
S3VYB0	S3VYB0_9LEPT	Type IV pilus assembly protein PilZ	LEP1GSC058_2910	Leptospira fainei serovar Hurstbridge str. BUT 6	79
S3URK1	S3URK1_9LEPT	Type IV pilus assembly protein PilZ	LEP1GSC058_2946	Leptospira fainei serovar Hurstbridge str. BUT 6	97
S3V9W5	S3V9W5_9LEPT	PF07614 family protein	LEP1GSC058_3358	Leptospira fainei serovar Hurstbridge str. BUT 6	384
S3VW95	S3VW95_9LEPT	PF07614 family protein	LEP1GSC058_0293	Leptospira fainei serovar Hurstbridge str. BUT 6	311
S3V343	S3V343_9LEPT	PF07614 family protein	LEP1GSC058_0598	Leptospira fainei serovar Hurstbridge str. BUT 6	388
S3V0X8	S3V0X8_9LEPT	PilZ domain-containing protein	LEP1GSC058_0077	Leptospira fainei serovar Hurstbridge str. BUT 6	119
S3V153	S3V153_9LEPT	Type IV pilus assembly protein PilZ	LEP1GSC058_1195	Leptospira fainei serovar Hurstbridge str. BUT 6	117
S3V067	S3V067_9LEPT	PilZ domain-containing protein	LEP1GSC058_1662	Leptospira fainei serovar Hurstbridge str. BUT 6	118
S3V140	S3V140_9LEPT	PF07614 family protein	LEP1GSC058_0079	Leptospira fainei serovar Hurstbridge str. BUT 6	407
S3V0S9	S3V0S9_9LEPT	PF07614 family protein	LEP1GSC058_0137	Leptospira fainei serovar Hurstbridge str. BUT 6	389
S3V648	S3V648_9LEPT	PF07614 family protein	LEP1GSC058_0372	Leptospira fainei serovar Hurstbridge str. BUT 6	725
S3UPT9	S3UPT9_9LEPT	PF07614 family protein	LEP1GSC058_0291	Leptospira fainei serovar Hurstbridge str. BUT 6	389
S3UQ22	S3UQ22_9LEPT	PF07614 family protein	LEP1GSC058_1100	Leptospira fainei serovar Hurstbridge str. BUT 6	343
S3V302	S3V302_9LEPT	protein-secreting ATPase (EC 7.4.2.8)	gspE LEP1GSC058_0423	Leptospira fainei serovar Hurstbridge str. BUT 6	557
A0A4R9GJ87	A0A4R9GJ87_9LEPT	PAS domain-containing protein	EHO60_07815	Leptospira fletcheri	352
A0A4V3JE04	A0A4V3JE04_9LEPT	GGDEF domain-containing protein	EHO60_02285	Leptospira fletcheri	417
A0A4R9GEJ7	A0A4R9GEJ7_9LEPT	GAF domain-containing protein	EHO60_10250	Leptospira fletcheri	719
A0A4R9GK99	A0A4R9GK99_9LEPT	GGDEF domain-containing protein	EHO60_01840	Leptospira fletcheri	529
A0A4R9GE03	A0A4R9GE03_9LEPT	Sensor domain-containing diguanylate cyclase	EHO60_11510	Leptospira fletcheri	356
A0A4R9GB00	A0A4R9GB00_9LEPT	GGDEF domain-containing protein	EHO60_12495	Leptospira fletcheri	369
A0A4R9GLL2	A0A4R9GLL2_9LEPT	GGDEF domain-containing response regulator	EHO60_01450	Leptospira fletcheri	253
A0A4R9GJX4	A0A4R9GJX4_9LEPT	Diguanylate cyclase	EHO60_01080	Leptospira fletcheri	354
A0A4R9GBE9	A0A4R9GBE9_9LEPT	Diguanylate cyclase	EHO60_13015	Leptospira fletcheri	591
A0A4R9GAX7	A0A4R9GAX7_9LEPT	Diguanylate cyclase	EHO60_12190	Leptospira fletcheri	339
A0A4R9GIY8	A0A4R9GIY8_9LEPT	GGDEF domain-containing protein	EHO60_07555	Leptospira fletcheri	297
A0A4R9GJN3	A0A4R9GJN3_9LEPT	EAL domain-containing protein	EHO60_08690	Leptospira fletcheri	414
A0A4R9GEJ5	A0A4R9GEJ5_9LEPT	EAL domain-containing protein	EHO60_10680	Leptospira fletcheri	559
A0A4R9GE75	A0A4R9GE75_9LEPT	EAL domain-containing protein	EHO60_09970	Leptospira fletcheri	399
A0A4R9GCJ4	A0A4R9GCJ4_9LEPT	EAL domain-containing protein	EHO60_12705	Leptospira fletcheri	449
A0A4R9GI29	A0A4R9GI29_9LEPT	C-di-GMP phosphodiesterase	EHO60_05755	Leptospira fletcheri	499
A0A4V3JDY0	A0A4V3JDY0_9LEPT	GAF domain-containing protein	EHO60_09625	Leptospira fletcheri	660
A0A4R9GBF2	A0A4R9GBF2_9LEPT	HD-GYP domain-containing protein	EHO60_14015	Leptospira fletcheri	394
A0A4R9GGJ8	A0A4R9GGJ8_9LEPT	PilZ domain-containing protein	EHO60_05710	Leptospira fletcheri	120
A0A4R9GKY3	A0A4R9GKY3_9LEPT	PilZ domain-containing protein	EHO60_01365	Leptospira fletcheri	487
A0A4R9GFH8	A0A4R9GFH8_9LEPT	PilZ domain-containing protein	EHO60_03370	Leptospira fletcheri	127
A0A4V3JDN2	A0A4V3JDN2_9LEPT	PilZ domain-containing protein	EHO60_03515	Leptospira fletcheri	118
A0A4R9GG89	A0A4R9GG89_9LEPT	DUF1577 domain-containing protein	EHO60_05250	Leptospira fletcheri	384
A0A4R9GKE0	A0A4R9GKE0_9LEPT	PilZ domain-containing protein	EHO60_01070	Leptospira fletcheri	122
A0A4R9G3Z6	A0A4R9G3Z6_9LEPT	DUF1577 domain-containing protein	EHO60_16690	Leptospira fletcheri	388
A0A4R9GJN5	A0A4R9GJN5_9LEPT	PilZ domain-containing protein	EHO60_00830	Leptospira fletcheri	101
A0A4R9GI07	A0A4R9GI07_9LEPT	PilZ domain-containing protein	EHO60_09010	Leptospira fletcheri	119
A0A4R9GFH2	A0A4R9GFH2_9LEPT	PilZ domain-containing protein	EHO60_10735	Leptospira fletcheri	121
A0A4R9GHX4	A0A4R9GHX4_9LEPT	PilZ domain-containing protein	EHO60_08925	Leptospira fletcheri	425
A0A4R9G5R5	A0A4R9G5R5_9LEPT	PilZ domain-containing protein	EHO60_15935	Leptospira fletcheri	389
A0A4R9GEQ2	A0A4R9GEQ2_9LEPT	PilZ domain-containing protein	EHO60_11485	Leptospira fletcheri	427
A0A4R9GAD6	A0A4R9GAD6_9LEPT	protein-secreting ATPase (EC 7.4.2.8)	gspE EHO60_13975	Leptospira fletcheri	557
A0A4R9GVM7	A0A4R9GVM7_9LEPT	PAS domain-containing protein	EHO61_01100	Leptospira fluminis	352
A0A4R9GTX9	A0A4R9GTX9_9LEPT	GGDEF domain-containing protein	EHO61_01185	Leptospira fluminis	417
A0A4R9GP30	A0A4R9GP30_9LEPT	GAF domain-containing protein	EHO61_09435	Leptospira fluminis	720
A0A4R9GQG2	A0A4R9GQG2_9LEPT	Bifunctional diguanylate cyclase/phosphodiesterase	EHO61_07930	Leptospira fluminis	529
A0A4V3JEG4	A0A4V3JEG4_9LEPT	Sensor domain-containing diguanylate cyclase	EHO61_12495	Leptospira fluminis	356
A0A4R9GQR1	A0A4R9GQR1_9LEPT	GGDEF domain-containing protein	EHO61_05360	Leptospira fluminis	369
A0A4V3JEL6	A0A4V3JEL6_9LEPT	GGDEF domain-containing response regulator	EHO61_07545	Leptospira fluminis	253
A0A4R9GPW9	A0A4R9GPW9_9LEPT	Diguanylate cyclase	EHO61_07170	Leptospira fluminis	355
A0A4R9GRN8	A0A4R9GRN8_9LEPT	Diguanylate cyclase	EHO61_05880	Leptospira fluminis	591
A0A4R9GS38	A0A4R9GS38_9LEPT	DUF2397 family protein	EHO61_06595	Leptospira fluminis	339
A0A4R9GT37	A0A4R9GT37_9LEPT	GGDEF domain-containing protein	EHO61_02445	Leptospira fluminis	297
A0A4R9GNZ5	A0A4R9GNZ5_9LEPT	EAL domain-containing protein	EHO61_09015	Leptospira fluminis	575
A0A4R9GTE4	A0A4R9GTE4_9LEPT	EAL domain-containing protein	EHO61_00235	Leptospira fluminis	414
A0A4R9GP37	A0A4R9GP37_9LEPT	EAL domain-containing protein	EHO61_09715	Leptospira fluminis	399
A0A4R9GSD9	A0A4R9GSD9_9LEPT	EAL domain-containing protein	EHO61_05555	Leptospira fluminis	449
A0A4R9GU20	A0A4R9GU20_9LEPT	C-di-GMP phosphodiesterase	EHO61_04210	Leptospira fluminis	499
A0A4R9GKS4	A0A4R9GKS4_9LEPT	GAF domain-containing protein	EHO61_15775	Leptospira fluminis	660
A0A4R9GQ02	A0A4R9GQ02_9LEPT	HD-GYP domain-containing protein	EHO61_08380	Leptospira fluminis	394
A0A4R9GMS9	A0A4R9GMS9_9LEPT	Two-component system response regulator	EHO61_15325	Leptospira fluminis	331
A0A4R9GPZ9	A0A4R9GPZ9_9LEPT	PilZ domain-containing protein	EHO61_07460	Leptospira fluminis	487
A0A4R9GN49	A0A4R9GN49_9LEPT	PilZ domain-containing protein	EHO61_10485	Leptospira fluminis	127
A0A4R9GNB9	A0A4R9GNB9_9LEPT	PilZ domain-containing protein	EHO61_10630	Leptospira fluminis	118
A0A4V3JEV8	A0A4V3JEV8_9LEPT	DUF1577 domain-containing protein	EHO61_04720	Leptospira fluminis	384
A0A4R9GS86	A0A4R9GS86_9LEPT	PilZ domain-containing protein	EHO61_04260	Leptospira fluminis	120
A0A4R9GQ03	A0A4R9GQ03_9LEPT	PilZ domain-containing protein	EHO61_07160	Leptospira fluminis	124
A0A4V3JEC3	A0A4V3JEC3_9LEPT	DUF1577 domain-containing protein	EHO61_13690	Leptospira fluminis	388
A0A4R9GPX1	A0A4R9GPX1_9LEPT	PilZ domain-containing protein	EHO61_06920	Leptospira fluminis	101
A0A4R9GL40	A0A4R9GL40_9LEPT	PilZ domain-containing protein	EHO61_16370	Leptospira fluminis	119
A0A4R9GNT8	A0A4R9GNT8_9LEPT	PilZ domain-containing protein	EHO61_08960	Leptospira fluminis	117
A0A4R9GUX8	A0A4R9GUX8_9LEPT	PilZ domain-containing protein	EHO61_00015	Leptospira fluminis	425
A0A4R9GLE4	A0A4R9GLE4_9LEPT	PilZ domain-containing protein	EHO61_14495	Leptospira fluminis	389
A0A4R9GNT7	A0A4R9GNT7_9LEPT	PilZ domain-containing protein	EHO61_12520	Leptospira fluminis	425
A0A4R9GPH9	A0A4R9GPH9_9LEPT	protein-secreting ATPase (EC 7.4.2.8)	gspE EHO61_08340	Leptospira fluminis	557
A0A5F1Y9M9	A0A5F1Y9M9_9LEPT	Sensor domain-containing diguanylate cyclase	EHQ07_19615 EHQ12_12315 EHQ13_13450 EHQ17_12160	Leptospira gomenensis	327
A0A5F1YXJ8	A0A5F1YXJ8_9LEPT	GGDEF domain-containing protein	EHQ07_01160 EHQ12_09675 EHQ13_07825 EHQ17_01740	Leptospira gomenensis	338
A0A5F1YFB0	A0A5F1YFB0_9LEPT	Sensor domain-containing diguanylate cyclase	EHQ07_14160 EHQ13_16180 EHQ17_02065	Leptospira gomenensis	525
A0A659T595	A0A659T595_9LEPT	Sensor domain-containing diguanylate cyclase	EHQ12_15405	Leptospira gomenensis	537
A0A5F1Z1E5	A0A5F1Z1E5_9LEPT	GAF domain-containing protein	EHQ07_01480 EHQ12_01125 EHQ13_02585 EHQ17_17050	Leptospira gomenensis	769
A0A5F1YGP6	A0A5F1YGP6_9LEPT	Sensor domain-containing diguanylate cyclase	EHQ07_07260 EHQ12_02130 EHQ13_18850 EHQ17_14025	Leptospira gomenensis	352
A0A5F1Z072	A0A5F1Z072_9LEPT	Diguanylate cyclase	EHQ07_12395 EHQ12_01925 EHQ13_04500 EHQ17_00120	Leptospira gomenensis	402
A0A5F1YBL4	A0A5F1YBL4_9LEPT	EAL domain-containing protein	EHQ07_14845 EHQ12_06325 EHQ13_15915 EHQ17_08275	Leptospira gomenensis	569
A0A5F1YHQ5	A0A5F1YHQ5_9LEPT	Diguanylate cyclase	EHQ07_13140 EHQ12_09210 EHQ13_18070 EHQ17_02845	Leptospira gomenensis	330
A0A5F1YBS0	A0A5F1YBS0_9LEPT	Sensor domain-containing diguanylate cyclase	EHQ07_14800 EHQ12_06370 EHQ13_15870 EHQ17_08320	Leptospira gomenensis	314
A0A5F1Y573	A0A5F1Y573_9LEPT	Diguanylate cyclase	EHQ07_14635 EHQ12_10665 EHQ13_04740 EHQ17_19535	Leptospira gomenensis	579
A0A5F1YB13	A0A5F1YB13_9LEPT	GGDEF domain-containing protein	EHQ07_18885 EHQ12_07620 EHQ13_17110 EHQ17_09015	Leptospira gomenensis	560
A0A5F1YSL3	A0A5F1YSL3_9LEPT	Phosphodiesterase	EHQ07_16510 EHQ12_03705 EHQ13_08355 EHQ17_12960	Leptospira gomenensis	572
A0A5F1Y915	A0A5F1Y915_9LEPT	EAL domain-containing protein	EHQ07_16035 EHQ13_08830 EHQ17_13440	Leptospira gomenensis	754
A0A5F1Z2P2	A0A5F1Z2P2_9LEPT	EAL domain-containing protein	EHQ07_06410 EHQ12_07240 EHQ13_02815 EHQ17_06075	Leptospira gomenensis	428
A0A5F1YIU7	A0A5F1YIU7_9LEPT	EAL domain-containing protein	EHQ07_14175 EHQ12_06375 EHQ13_16195 EHQ17_02080	Leptospira gomenensis	534
A0A5F1YB33	A0A5F1YB33_9LEPT	EAL domain-containing protein	EHQ07_18690 EHQ12_07815 EHQ13_16915 EHQ17_09210	Leptospira gomenensis	414
A0A5F1YFP3	A0A5F1YFP3_9LEPT	EAL domain-containing protein	EHQ07_12110 EHQ12_00695 EHQ13_06085 EHQ17_00595	Leptospira gomenensis	300
A0A5F1Y6R9	A0A5F1Y6R9_9LEPT	EAL domain-containing protein	EHQ07_01700 EHQ12_00905 EHQ13_02370 EHQ17_16830	Leptospira gomenensis	404
A0A659TJ15	A0A659TJ15_9LEPT	EAL domain-containing protein	EHQ12_01685	Leptospira gomenensis	737
A0A5F1YAI9	A0A5F1YAI9_9LEPT	EAL domain-containing protein	EHQ07_10975 EHQ12_03855 EHQ13_11795 EHQ17_09965	Leptospira gomenensis	451
A0A5F1Y7D0	A0A5F1Y7D0_9LEPT	C-di-GMP phosphodiesterase	EHQ07_08185 EHQ12_13170 EHQ13_12395 EHQ17_18790	Leptospira gomenensis	490
A0A5F1YCY9	A0A5F1YCY9_9LEPT	HD-GYP domain-containing protein	EHQ07_02105 EHQ12_15620 EHQ13_14010 EHQ17_07605	Leptospira gomenensis	394
A0A5F1Y6N6	A0A5F1Y6N6_9LEPT	C-di-GMP phosphodiesterase	EHQ07_08180 EHQ12_13165 EHQ13_12390 EHQ17_18795	Leptospira gomenensis	493
A0A5F1YA78	A0A5F1YA78_9LEPT	GAF domain-containing protein	EHQ07_15850 EHQ12_16295 EHQ13_09020 EHQ17_13630	Leptospira gomenensis	660
A0A5F1YH34	A0A5F1YH34_9LEPT	PilZ domain-containing protein	EHQ07_12420 EHQ12_01900 EHQ13_04525 EHQ17_00095	Leptospira gomenensis	106
A0A5F1Y9U0	A0A5F1Y9U0_9LEPT	PilZ domain-containing protein	EHQ07_18405 EHQ12_11360 EHQ13_14970 EHQ17_11110	Leptospira gomenensis	126
A0A5F1YM48	A0A5F1YM48_9LEPT	PilZ domain-containing protein	EHQ07_19500 EHQ12_12200 EHQ13_14400 EHQ17_12045	Leptospira gomenensis	114
A0A5F1Y5U5	A0A5F1Y5U5_9LEPT	DUF1577 domain-containing protein	EHQ07_08630 EHQ12_13620 EHQ13_12840 EHQ17_18345	Leptospira gomenensis	382
A0A5F1YPD3	A0A5F1YPD3_9LEPT	PilZ domain-containing protein	EHQ07_08235 EHQ12_13220 EHQ13_12445 EHQ17_18740	Leptospira gomenensis	117
A0A5F1YFW8	A0A5F1YFW8_9LEPT	PilZ domain-containing protein	EHQ07_13115 EHQ12_09235 EHQ13_18095 EHQ17_02820	Leptospira gomenensis	133
A0A5F1Z1R9	A0A5F1Z1R9_9LEPT	DUF1577 domain-containing protein	EHQ07_06415 EHQ12_07245 EHQ13_02820 EHQ17_06070	Leptospira gomenensis	387
A0A5F1YEP6	A0A5F1YEP6_9LEPT	PilZ domain-containing protein	EHQ07_12825 EHQ12_06905 EHQ13_11245 EHQ17_02530	Leptospira gomenensis	101
A0A5F1YL72	A0A5F1YL72_9LEPT	PilZ domain-containing protein	EHQ07_14910 EHQ12_06260 EHQ13_15980 EHQ17_08210	Leptospira gomenensis	119
A0A5F1YI08	A0A5F1YI08_9LEPT	DUF1577 domain-containing protein	EHQ07_18915 EHQ12_07590 EHQ13_17140 EHQ17_08985	Leptospira gomenensis	399
A0A5F1Y7H3	A0A5F1Y7H3_9LEPT	PilZ domain-containing protein	EHQ07_11185 EHQ12_16865 EHQ13_07265 EHQ17_16105	Leptospira gomenensis	425
A0A5F1Z0A3	A0A5F1Z0A3_9LEPT	DUF1577 domain-containing protein	EHQ07_07415 EHQ12_10290 EHQ13_05220 EHQ17_03855	Leptospira gomenensis	383
A0A5F1YZR6	A0A5F1YZR6_9LEPT	PilZ domain-containing protein	EHQ07_07400 EHQ12_10275 EHQ13_05205 EHQ17_03840	Leptospira gomenensis	110
A0A5F1Y9Q5	A0A5F1Y9Q5_9LEPT	PilZ domain-containing protein	EHQ07_07285 EHQ12_02155 EHQ13_18875 EHQ17_14050	Leptospira gomenensis	359
A0A5F1YCA6	A0A5F1YCA6_9LEPT	protein-secreting ATPase (EC 7.4.2.8)	gspE EHQ07_02145 EHQ12_15580 EHQ13_14050 EHQ17_07645	Leptospira gomenensis	557
A0A2N0BZ09	A0A2N0BZ09_9LEPT	Diguanylate cyclase	CH377_00545	Leptospira haakeii	350
A0A2N0BX69	A0A2N0BX69_9LEPT	Diguanylate cyclase response regulator	CH377_08060	Leptospira haakeii	346
A0A2N0BTC1	A0A2N0BTC1_9LEPT	GGDEF domain-containing protein	CH377_15080	Leptospira haakeii	416
A0A2N0BY11	A0A2N0BY11_9LEPT	GAF domain-containing protein	CH377_06250	Leptospira haakeii	744
A0A2N0BWS7	A0A2N0BWS7_9LEPT	Diguanylate cyclase	CH377_09400	Leptospira haakeii	354
A0A2N0BW12	A0A2N0BW12_9LEPT	GGDEF domain-containing protein	CH377_10760	Leptospira haakeii	371
A0A2N0BVP3	A0A2N0BVP3_9LEPT	Diguanylate cyclase	CH377_10215	Leptospira haakeii	598
A0A2N0BW92	A0A2N0BW92_9LEPT	GGDEF domain-containing protein	CH377_10985	Leptospira haakeii	340
A0A2N0BUG5	A0A2N0BUG5_9LEPT	GGDEF-domain containing protein	CH377_13510	Leptospira haakeii	562
A0A2N0BSL0	A0A2N0BSL0_9LEPT	GGDEF domain-containing protein	CH377_16565	Leptospira haakeii	280
A0A2N0BWC7	A0A2N0BWC7_9LEPT	Histidine kinase	CH377_09195	Leptospira haakeii	404
A0A2N0BYL8	A0A2N0BYL8_9LEPT	REC domain-containing phosphodiesterase	CH377_05750	Leptospira haakeii	573
A0A2N0BSU5	A0A2N0BSU5_9LEPT	Histidine kinase	CH377_16255	Leptospira haakeii	414
A0A2N0BT53	A0A2N0BT53_9LEPT	Histidine kinase	CH377_15960	Leptospira haakeii	430
A0A2N0BW98	A0A2N0BW98_9LEPT	Diguanylate phosphodiesterase	CH377_10555	Leptospira haakeii	449
A0A2N0BUL1	A0A2N0BUL1_9LEPT	Diguanylate phosphodiesterase	CH377_12155	Leptospira haakeii	401
A0A2N0C065	A0A2N0C065_9LEPT	C-di-GMP phosphodiesterase	CH377_02780	Leptospira haakeii	497
A0A2N0BXY2	A0A2N0BXY2_9LEPT	HD family phosphohydrolase	CH377_06420	Leptospira haakeii	660
A0A2N0BVF8	A0A2N0BVF8_9LEPT	Metal-dependent phosphohydrolase	CH377_11790	Leptospira haakeii	394
A0A2N0BS25	A0A2N0BS25_9LEPT	Two-component system response regulator	CH377_17280	Leptospira haakeii	331
A0A2N0C064	A0A2N0C064_9LEPT	C-di-GMP phosphodiesterase	CH377_02775	Leptospira haakeii	495
A0A2N0BZ69	A0A2N0BZ69_9LEPT	Pilus assembly protein PilZ	CH377_00865	Leptospira haakeii	127
A0A2N0BZC6	A0A2N0BZC6_9LEPT	PilZ domain-containing protein	CH377_01135	Leptospira haakeii	118
A0A2N0C0F8	A0A2N0C0F8_9LEPT	DUF1577 domain-containing protein	CH377_03325	Leptospira haakeii	384
A0A2N0C070	A0A2N0C070_9LEPT	Pilus assembly protein PilZ	CH377_02825	Leptospira haakeii	119
A0A2N0BT44	A0A2N0BT44_9LEPT	DUF1577 domain-containing protein	CH377_15950	Leptospira haakeii	386
A0A2N0BXI6	A0A2N0BXI6_9LEPT	PilZ domain-containing protein	CH377_08315	Leptospira haakeii	74
A0A2N0BXK4	A0A2N0BXK4_9LEPT	Pilus assembly protein PilZ	CH377_05675	Leptospira haakeii	117
A0A2N0BSW5	A0A2N0BSW5_9LEPT	PilZ domain-containing protein	CH377_16360	Leptospira haakeii	425
A0A2N0BSA6	A0A2N0BSA6_9LEPT	DUF1577 domain-containing protein	CH377_17045	Leptospira haakeii	382
A0A2N0BWI0	A0A2N0BWI0_9LEPT	Pilus assembly protein PilZ	CH377_09425	Leptospira haakeii	403
A0A2N0BVF9	A0A2N0BVF9_9LEPT	protein-secreting ATPase (EC 7.4.2.8)	gspE CH377_11830	Leptospira haakeii	557
A0A2N0AFJ0	A0A2N0AFJ0_9LEPT	Diguanylate cyclase response regulator	CH364_18275	Leptospira harrisiae	298
A0A2N0AFV1	A0A2N0AFV1_9LEPT	GGDEF domain-containing protein	CH364_17960	Leptospira harrisiae	339
A0A2N0AI09	A0A2N0AI09_9LEPT	Diguanylate cyclase	CH364_14365	Leptospira harrisiae	485
A0A2N0ALT2	A0A2N0ALT2_9LEPT	GAF domain-containing protein	CH364_02940	Leptospira harrisiae	729
A0A2N0ANY8	A0A2N0ANY8_9LEPT	GGDEF domain-containing protein	CH364_07615	Leptospira harrisiae	703
A0A2N0AKE4	A0A2N0AKE4_9LEPT	Histidine kinase	CH364_00445	Leptospira harrisiae	630
A0A2N0AHX2	A0A2N0AHX2_9LEPT	Diguanylate cyclase	CH364_13820	Leptospira harrisiae	398
A0A2N0AQE6	A0A2N0AQE6_9LEPT	Diguanylate cyclase	CH364_04175	Leptospira harrisiae	602
A0A2N0AJD0	A0A2N0AJD0_9LEPT	Diguanylate cyclase	CH364_09870	Leptospira harrisiae	305
A0A2N0APD0	A0A2N0APD0_9LEPT	GGDEF domain-containing response regulator	CH364_08325	Leptospira harrisiae	556
A0A2N0AKG9	A0A2N0AKG9_9LEPT	GGDEF domain-containing protein	CH364_00485	Leptospira harrisiae	694
A0A2N0AP49	A0A2N0AP49_9LEPT	GGDEF domain-containing protein	CH364_07920	Leptospira harrisiae	397
A0A2N0AMX8	A0A2N0AMX8_9LEPT	Diguanylate cyclase	CH364_05560	Leptospira harrisiae	353
A0A2N0AL64	A0A2N0AL64_9LEPT	Diguanylate cyclase	CH364_01920	Leptospira harrisiae	834
A0A2N0AGS5	A0A2N0AGS5_9LEPT	GGDEF-domain containing protein	CH364_14885	Leptospira harrisiae	818
A0A2N0ANG1	A0A2N0ANG1_9LEPT	Diguanylate cyclase	CH364_06420	Leptospira harrisiae	329
A0A2N0AQ71	A0A2N0AQ71_9LEPT	Diguanylate phosphodiesterase	CH364_00345	Leptospira harrisiae	228
A0A2N0APK5	A0A2N0APK5_9LEPT	Histidine kinase	CH364_08520	Leptospira harrisiae	412
A0A2N0AMR1	A0A2N0AMR1_9LEPT	Histidine kinase	CH364_05170	Leptospira harrisiae	419
A0A2N0AI77	A0A2N0AI77_9LEPT	Diguanylate phosphodiesterase	CH364_14625	Leptospira harrisiae	400
A0A2N0AH21	A0A2N0AH21_9LEPT	Diguanylate phosphodiesterase	CH364_15420	Leptospira harrisiae	449
A0A2N0AH44	A0A2N0AH44_9LEPT	Histidine kinase	CH364_15635	Leptospira harrisiae	397
A0A2N0ANF2	A0A2N0ANF2_9LEPT	Two-component system response regulator	CH364_06600	Leptospira harrisiae	339
A0A2N0AMW0	A0A2N0AMW0_9LEPT	HD family phosphohydrolase	CH364_04860	Leptospira harrisiae	659
A0A2N0ANT9	A0A2N0ANT9_9LEPT	HD family phosphohydrolase	CH364_07260	Leptospira harrisiae	395
A0A2N0AME8	A0A2N0AME8_9LEPT	C-di-GMP phosphodiesterase	CH364_04255	Leptospira harrisiae	485
A0A2N0AMG1	A0A2N0AMG1_9LEPT	C-di-GMP phosphodiesterase	CH364_04570	Leptospira harrisiae	490
A0A2N0AM27	A0A2N0AM27_9LEPT	PilZ domain-containing protein	CH364_03665	Leptospira harrisiae	381
A0A2N0AGX2	A0A2N0AGX2_9LEPT	Pilus assembly protein PilZ	CH364_15200	Leptospira harrisiae	127
A0A2N0AN57	A0A2N0AN57_9LEPT	PilZ domain-containing protein	CH364_06055	Leptospira harrisiae	364
A0A2N0AIG4	A0A2N0AIG4_9LEPT	Pilus assembly protein PilZ	CH364_12025	Leptospira harrisiae	123
A0A2N0AHU6	A0A2N0AHU6_9LEPT	Pilus assembly protein PilZ	CH364_13920	Leptospira harrisiae	419
A0A2N0AJJ6	A0A2N0AJJ6_9LEPT	Pilus assembly protein PilZ	CH364_10715	Leptospira harrisiae	395
A0A2N0AGF9	A0A2N0AGF9_9LEPT	Pilus assembly protein PilZ	CH364_17145	Leptospira harrisiae	120
A0A2N0AJJ5	A0A2N0AJJ5_9LEPT	DUF1577 domain-containing protein	CH364_10635	Leptospira harrisiae	374
A0A2N0AMT2	A0A2N0AMT2_9LEPT	DUF1577 domain-containing protein	CH364_05180	Leptospira harrisiae	385
A0A2N0AKF1	A0A2N0AKF1_9LEPT	PilZ domain-containing protein	CH364_00170	Leptospira harrisiae	103
A0A2N0AFT1	A0A2N0AFT1_9LEPT	Pilus assembly protein PilZ	CH364_17490	Leptospira harrisiae	115
A0A2N0AIT6	A0A2N0AIT6_9LEPT	PilZ domain-containing protein	CH364_12660	Leptospira harrisiae	115
A0A2N0ALV4	A0A2N0ALV4_9LEPT	PilZ domain-containing protein	CH364_03210	Leptospira harrisiae	429
A0A2N0AN27	A0A2N0AN27_9LEPT	Pilus assembly protein PilZ	CH364_05585	Leptospira harrisiae	408
A0A2N0ANV6	A0A2N0ANV6_9LEPT	protein-secreting ATPase (EC 7.4.2.8)	gspE CH364_07300	Leptospira harrisiae	558
A0A2M9XGU2	A0A2M9XGU2_9LEPT	Diguanylate cyclase	CH357_05245	Leptospira hartskeerlii	349
A0A2M9XFR4	A0A2M9XFR4_9LEPT	Diguanylate cyclase response regulator	CH357_07410	Leptospira hartskeerlii	346
A0A2M9XA17	A0A2M9XA17_9LEPT	GGDEF domain-containing protein	CH357_15550	Leptospira hartskeerlii	416
A0A2M9XCQ9	A0A2M9XCQ9_9LEPT	GAF domain-containing protein	CH357_11200	Leptospira hartskeerlii	744
A0A2M9XCA3	A0A2M9XCA3_9LEPT	Diguanylate cyclase	CH357_12075	Leptospira hartskeerlii	354
A0A2M9XAN7	A0A2M9XAN7_9LEPT	GGDEF domain-containing protein	CH357_14330	Leptospira hartskeerlii	371
A0A2M9XAZ3	A0A2M9XAZ3_9LEPT	Diguanylate cyclase	CH357_14865	Leptospira hartskeerlii	598
A0A2M9XAJ7	A0A2M9XAJ7_9LEPT	GGDEF domain-containing protein	CH357_14110	Leptospira hartskeerlii	340
A0A2M9X9G4	A0A2M9X9G4_9LEPT	GGDEF-domain containing protein	CH357_16895	Leptospira hartskeerlii	562
A0A2M9XDX1	A0A2M9XDX1_9LEPT	GGDEF domain-containing protein	CH357_09225	Leptospira hartskeerlii	281
A0A2M9XB50	A0A2M9XB50_9LEPT	Histidine kinase	CH357_11895	Leptospira hartskeerlii	403
A0A2M9XCX7	A0A2M9XCX7_9LEPT	REC domain-containing phosphodiesterase	CH357_11670	Leptospira hartskeerlii	573
A0A2M9XDM7	A0A2M9XDM7_9LEPT	Histidine kinase	CH357_08700	Leptospira hartskeerlii	414
A0A2M9XBR9	A0A2M9XBR9_9LEPT	Histidine kinase	CH357_13055	Leptospira hartskeerlii	430
A0A2M9XB27	A0A2M9XB27_9LEPT	Diguanylate phosphodiesterase	CH357_14535	Leptospira hartskeerlii	449
A0A2M9XFR1	A0A2M9XFR1_9LEPT	Diguanylate phosphodiesterase	CH357_03140	Leptospira hartskeerlii	401
A0A2M9XHP3	A0A2M9XHP3_9LEPT	C-di-GMP phosphodiesterase	CH357_01210	Leptospira hartskeerlii	497
A0A2M9XCP2	A0A2M9XCP2_9LEPT	HD family phosphohydrolase	CH357_11045	Leptospira hartskeerlii	660
A0A2M9XEB7	A0A2M9XEB7_9LEPT	Metal-dependent phosphohydrolase	CH357_05915	Leptospira hartskeerlii	394
A0A2M9XAA6	A0A2M9XAA6_9LEPT	Two-component system response regulator	CH357_13660	Leptospira hartskeerlii	331
A0A2M9XHS6	A0A2M9XHS6_9LEPT	C-di-GMP phosphodiesterase	CH357_01215	Leptospira hartskeerlii	495
A0A2M9XGY4	A0A2M9XGY4_9LEPT	Pilus assembly protein PilZ	CH357_05590	Leptospira hartskeerlii	127
A0A2M9XIG9	A0A2M9XIG9_9LEPT	Pilus assembly protein PilZ	CH357_02770	Leptospira hartskeerlii	118
A0A2M9X9K5	A0A2M9X9K5_9LEPT	PilZ domain-containing protein	CH357_16460	Leptospira hartskeerlii	119
A0A2M9XHH3	A0A2M9XHH3_9LEPT	DUF1577 domain-containing protein	CH357_00665	Leptospira hartskeerlii	384
A0A2M9XIL7	A0A2M9XIL7_9LEPT	Pilus assembly protein PilZ	CH357_01165	Leptospira hartskeerlii	112
A0A2M9XBP9	A0A2M9XBP9_9LEPT	DUF1577 domain-containing protein	CH357_13060	Leptospira hartskeerlii	386
A0A2M9XFI1	A0A2M9XFI1_9LEPT	PilZ domain-containing protein	CH357_07150	Leptospira hartskeerlii	74
A0A2M9XDD4	A0A2M9XDD4_9LEPT	Pilus assembly protein PilZ	CH357_11735	Leptospira hartskeerlii	117
A0A2M9XE71	A0A2M9XE71_9LEPT	PilZ domain-containing protein	CH357_08585	Leptospira hartskeerlii	425
A0A2M9X8I6	A0A2M9X8I6_9LEPT	DUF1577 domain-containing protein	CH357_17945	Leptospira hartskeerlii	381
A0A2M9XB94	A0A2M9XB94_9LEPT	Pilus assembly protein PilZ	CH357_12100	Leptospira hartskeerlii	402
A0A2M9XEA5	A0A2M9XEA5_9LEPT	protein-secreting ATPase (EC 7.4.2.8)	gspE CH357_05875	Leptospira hartskeerlii	557
A0A4R9LYZ8	A0A4R9LYZ8_9LEPT	Bifunctional diguanylate cyclase/phosphodiesterase	EHS15_14545	Leptospira idonii	701
A0A4R9LZF5	A0A4R9LZF5_9LEPT	EAL domain-containing protein	EHS15_15320	Leptospira idonii	548
A0A4R9M1T7	A0A4R9M1T7_9LEPT	GAF domain-containing protein	EHS15_02210	Leptospira idonii	772
A0A4R9M436	A0A4R9M436_9LEPT	Bifunctional diguanylate cyclase/phosphodiesterase	EHS15_01330	Leptospira idonii	694
A0A4V3JXY1	A0A4V3JXY1_9LEPT	GGDEF domain-containing protein	EHS15_14885	Leptospira idonii	403
A0A4R9M1M2	A0A4R9M1M2_9LEPT	Sensor domain-containing diguanylate cyclase	EHS15_06630	Leptospira idonii	310
A0A4R9M093	A0A4R9M093_9LEPT	Sensor domain-containing diguanylate cyclase	EHS15_05360	Leptospira idonii	353
A0A4V3JY99	A0A4V3JY99_9LEPT	EAL domain-containing protein	EHS15_03390	Leptospira idonii	815
A0A4R9M6D8	A0A4R9M6D8_9LEPT	Diguanylate cyclase	EHS15_04750	Leptospira idonii	296
A0A4R9M0S1	A0A4R9M0S1_9LEPT	EAL domain-containing protein	EHS15_08610	Leptospira idonii	394
A0A4V3JYA3	A0A4V3JYA3_9LEPT	EAL domain-containing protein	EHS15_04790	Leptospira idonii	403
A0A4R9LZN0	A0A4R9LZN0_9LEPT	EAL domain-containing protein	EHS15_13390	Leptospira idonii	412
A0A4R9LX66	A0A4R9LX66_9LEPT	EAL domain-containing protein	EHS15_11925	Leptospira idonii	427
A0A4R9M399	A0A4R9M399_9LEPT	EAL domain-containing protein	EHS15_03910	Leptospira idonii	449
A0A4R9LYC7	A0A4R9LYC7_9LEPT	EAL domain-containing protein	EHS15_09495	Leptospira idonii	252
A0A4V3JYC8	A0A4V3JYC8_9LEPT	C-di-GMP phosphodiesterase	EHS15_03055	Leptospira idonii	487
A0A4R9M166	A0A4R9M166_9LEPT	Two-component system response regulator	EHS15_04280	Leptospira idonii	333
A0A4R9LW92	A0A4R9LW92_9LEPT	HD domain-containing protein	EHS15_14195	Leptospira idonii	395
A0A4R9M1E6	A0A4R9M1E6_9LEPT	GAF domain-containing protein	EHS15_02750	Leptospira idonii	662
A0A4R9LZK1	A0A4R9LZK1_9LEPT	PilZ domain-containing protein	EHS15_16275	Leptospira idonii	207
A0A4R9LZ28	A0A4R9LZ28_9LEPT	PilZ domain-containing protein	EHS15_17225	Leptospira idonii	482
A0A4R9M6M6	A0A4R9M6M6_9LEPT	PilZ domain-containing protein	EHS15_03705	Leptospira idonii	127
A0A4R9LXN9	A0A4R9LXN9_9LEPT	PilZ domain-containing protein	EHS15_15815	Leptospira idonii	363
A0A4R9LUM0	A0A4R9LUM0_9LEPT	PilZ domain-containing protein	EHS15_16420	Leptospira idonii	124
A0A4R9M382	A0A4R9M382_9LEPT	PilZ domain-containing protein	EHS15_10160	Leptospira idonii	113
A0A4R9M5F4	A0A4R9M5F4_9LEPT	Pilus assembly protein PilZ	EHS15_00560	Leptospira idonii	419
A0A4R9LTY0	A0A4R9LTY0_9LEPT	PilZ domain-containing protein	EHS15_18490	Leptospira idonii	392
A0A4R9LTT1	A0A4R9LTT1_9LEPT	DUF1577 domain-containing protein	EHS15_18400	Leptospira idonii	374
A0A4R9LV65	A0A4R9LV65_9LEPT	DUF1577 domain-containing protein	EHS15_11935	Leptospira idonii	384
A0A4R9M708	A0A4R9M708_9LEPT	PilZ domain-containing protein	EHS15_01660	Leptospira idonii	103
A0A4R9M4X1	A0A4R9M4X1_9LEPT	PilZ domain-containing protein	EHS15_07670	Leptospira idonii	118
A0A4R9LZ26	A0A4R9LZ26_9LEPT	PilZ domain-containing protein	EHS15_10645	Leptospira idonii	114
A0A4R9M864	A0A4R9M864_9LEPT	PilZ domain-containing protein	EHS15_02505	Leptospira idonii	429
A0A4R9M400	A0A4R9M400_9LEPT	DUF1577 domain-containing protein	EHS15_06390	Leptospira idonii	381
A0A4R9M4E0	A0A4R9M4E0_9LEPT	PilZ domain-containing protein	EHS15_05335	Leptospira idonii	403
A0A4R9LXX7	A0A4R9LXX7_9LEPT	protein-secreting ATPase (EC 7.4.2.8)	gspE EHS15_14235	Leptospira idonii	558
A0A4R9LQI4	A0A4R9LQI4_9LEPT	EAL domain-containing protein	EHS11_16325	Leptospira ilyithenensis	548
A0A4R9LKQ2	A0A4R9LKQ2_9LEPT	GGDEF domain-containing protein	EHS11_14655	Leptospira ilyithenensis	275
A0A4R9LTQ9	A0A4R9LTQ9_9LEPT	GAF domain-containing protein	EHS11_09715	Leptospira ilyithenensis	737
A0A4R9LNS9	A0A4R9LNS9_9LEPT	EAL domain-containing protein	EHS11_15585	Leptospira ilyithenensis	699
A0A4R9LN15	A0A4R9LN15_9LEPT	EAL domain-containing protein	EHS11_10705	Leptospira ilyithenensis	1382
A0A4R9LU29	A0A4R9LU29_9LEPT	GGDEF domain-containing protein	EHS11_02155	Leptospira ilyithenensis	369
A0A4R9LSP2	A0A4R9LSP2_9LEPT	GGDEF domain-containing protein	EHS11_06250	Leptospira ilyithenensis	272
A0A4R9LTE4	A0A4R9LTE4_9LEPT	Diguanylate cyclase	EHS11_03595	Leptospira ilyithenensis	296
A0A4R9LNH5	A0A4R9LNH5_9LEPT	Bifunctional diguanylate cyclase/phosphodiesterase	EHS11_19565	Leptospira ilyithenensis	694
A0A4R9LN19	A0A4R9LN19_9LEPT	GGDEF domain-containing protein	EHS11_15915	Leptospira ilyithenensis	403
A0A4R9LRA1	A0A4R9LRA1_9LEPT	Sensor domain-containing diguanylate cyclase	EHS11_06880	Leptospira ilyithenensis	310
A0A4R9LT50	A0A4R9LT50_9LEPT	Sensor domain-containing diguanylate cyclase	EHS11_05245	Leptospira ilyithenensis	353
A0A4R9LR12	A0A4R9LR12_9LEPT	EAL domain-containing protein	EHS11_07055	Leptospira ilyithenensis	809
A0A4R9LN96	A0A4R9LN96_9LEPT	EAL domain-containing protein	EHS11_14445	Leptospira ilyithenensis	412
A0A4R9LN59	A0A4R9LN59_9LEPT	EAL domain-containing protein	EHS11_10980	Leptospira ilyithenensis	427
A0A4R9LPK8	A0A4R9LPK8_9LEPT	EAL domain-containing protein	EHS11_07560	Leptospira ilyithenensis	449
A0A4R9LLP4	A0A4R9LLP4_9LEPT	EAL domain-containing protein	EHS11_17320	Leptospira ilyithenensis	394
A0A4R9LLQ2	A0A4R9LLQ2_9LEPT	EAL domain-containing protein	EHS11_18365	Leptospira ilyithenensis	250
A0A4R9LU15	A0A4R9LU15_9LEPT	EAL domain-containing protein	EHS11_03555	Leptospira ilyithenensis	403
A0A4R9LQ27	A0A4R9LQ27_9LEPT	cyclic-guanylate-specific phosphodiesterase (EC 3.1.4.52)	EHS11_15365	Leptospira ilyithenensis	513
A0A4R9LP35	A0A4R9LP35_9LEPT	EAL domain-containing protein	EHS11_08790	Leptospira ilyithenensis	400
A0A4R9LPY5	A0A4R9LPY5_9LEPT	Response regulator	EHS11_07930	Leptospira ilyithenensis	338
A0A4R9LP45	A0A4R9LP45_9LEPT	C-di-GMP phosphodiesterase	EHS11_12835	Leptospira ilyithenensis	488
A0A4R9LUG5	A0A4R9LUG5_9LEPT	GAF domain-containing protein	EHS11_05825	Leptospira ilyithenensis	663
A0A4R9LKX4	A0A4R9LKX4_9LEPT	HD domain-containing protein	EHS11_15220	Leptospira ilyithenensis	394
A0A4R9LWV7	A0A4R9LWV7_9LEPT	PilZ domain-containing protein	EHS11_02835	Leptospira ilyithenensis	205
A0A4R9LRH7	A0A4R9LRH7_9LEPT	PilZ domain-containing protein	EHS11_07360	Leptospira ilyithenensis	127
A0A4R9LTF7	A0A4R9LTF7_9LEPT	PilZ domain-containing protein	EHS11_05780	Leptospira ilyithenensis	363
A0A4R9LQQ3	A0A4R9LQQ3_9LEPT	PilZ domain-containing protein	EHS11_10105	Leptospira ilyithenensis	123
A0A4R9LSJ7	A0A4R9LSJ7_9LEPT	PilZ domain-containing protein	EHS11_01690	Leptospira ilyithenensis	113
A0A4R9LQV5	A0A4R9LQV5_9LEPT	PilZ domain-containing protein	EHS11_10475	Leptospira ilyithenensis	392
A0A4R9LQ79	A0A4R9LQ79_9LEPT	DUF1577 domain-containing protein	EHS11_08505	Leptospira ilyithenensis	375
A0A4R9LSR9	A0A4R9LSR9_9LEPT	DUF1577 domain-containing protein	EHS11_10970	Leptospira ilyithenensis	383
A0A4R9LIR8	A0A4R9LIR8_9LEPT	PilZ domain-containing protein	EHS11_19260	Leptospira ilyithenensis	103
A0A4R9LV91	A0A4R9LV91_9LEPT	PilZ domain-containing protein	EHS11_00435	Leptospira ilyithenensis	119
A0A4R9LU76	A0A4R9LU76_9LEPT	PilZ domain-containing protein	EHS11_01935	Leptospira ilyithenensis	116
A0A4R9LQI7	A0A4R9LQI7_9LEPT	PilZ domain-containing protein	EHS11_09410	Leptospira ilyithenensis	429
A0A4R9LRP7	A0A4R9LRP7_9LEPT	Pilus assembly protein PilZ	EHS11_09815	Leptospira ilyithenensis	419
A0A4R9LR72	A0A4R9LR72_9LEPT	DUF1577 domain-containing protein	EHS11_12660	Leptospira ilyithenensis	381
A0A4R9LQX2	A0A4R9LQX2_9LEPT	PilZ domain-containing protein	EHS11_05270	Leptospira ilyithenensis	405
A0A4R9LMS2	A0A4R9LMS2_9LEPT	protein-secreting ATPase (EC 7.4.2.8)	gspE EHS11_15260	Leptospira ilyithenensis	558
V6I0J4	V6I0J4_9LEPT	Diguanylate cyclase (GGDEF) domain protein	LEP1GSC047_0102	Leptospira inadai serovar Lyme str. 10	327
V6HBT4	V6HBT4_9LEPT	Diguanylate cyclase (GGDEF) domain protein	LEP1GSC047_2999	Leptospira inadai serovar Lyme str. 10	562
V6HE39	V6HE39_9LEPT	PAS domain S-box protein	LEP1GSC047_0036	Leptospira inadai serovar Lyme str. 10	353
V6HAX3	V6HAX3_9LEPT	Diguanylate cyclase (GGDEF) domain protein	LEP1GSC047_2732	Leptospira inadai serovar Lyme str. 10	359
V6HE65	V6HE65_9LEPT	GAF domain protein	LEP1GSC047_2364	Leptospira inadai serovar Lyme str. 10	731
V6HT16	V6HT16_9LEPT	Diguanylate cyclase (GGDEF) domain protein	LEP1GSC047_0348	Leptospira inadai serovar Lyme str. 10	531
V6HKS5	V6HKS5_9LEPT	GGDEF domain-containing protein	LEP1GSC047_3785	Leptospira inadai serovar Lyme str. 10	154
V6HDF8	V6HDF8_9LEPT	Diguanylate cyclase (GGDEF) domain protein	LEP1GSC047_4338	Leptospira inadai serovar Lyme str. 10	360
V6HBK1	V6HBK1_9LEPT	Diguanylate cyclase (GGDEF) domain protein	LEP1GSC047_0492	Leptospira inadai serovar Lyme str. 10	369
V6HLD2	V6HLD2_9LEPT	GGDEF domain-containing protein	LEP1GSC047_4098	Leptospira inadai serovar Lyme str. 10	371
V6H9N1	V6H9N1_9LEPT	Diguanylate cyclase (GGDEF) domain protein	LEP1GSC047_0523	Leptospira inadai serovar Lyme str. 10	339
V6HF07	V6HF07_9LEPT	Diguanylate cyclase (GGDEF) domain protein	LEP1GSC047_4114	Leptospira inadai serovar Lyme str. 10	416
V6HIC1	V6HIC1_9LEPT	Cyclic diguanylate phosphodiesterase (EAL) domain protein	LEP1GSC047_2764	Leptospira inadai serovar Lyme str. 10	404
V6HED1	V6HED1_9LEPT	Cyclic diguanylate phosphodiesterase (EAL) domain protein	LEP1GSC047_2459	Leptospira inadai serovar Lyme str. 10	574
V6HBB1	V6HBB1_9LEPT	Cyclic diguanylate phosphodiesterase (EAL) domain protein	LEP1GSC047_0444	Leptospira inadai serovar Lyme str. 10	390
V6HHY5	V6HHY5_9LEPT	Cyclic diguanylate phosphodiesterase (EAL) domain protein	LEP1GSC047_3299	Leptospira inadai serovar Lyme str. 10	427
V6HDB6	V6HDB6_9LEPT	Cyclic diguanylate phosphodiesterase (EAL) domain protein	LEP1GSC047_3508	Leptospira inadai serovar Lyme str. 10	414
V6HFG6	V6HFG6_9LEPT	Cyclic diguanylate phosphodiesterase (EAL) domain protein	LEP1GSC047_2315	Leptospira inadai serovar Lyme str. 10	399
V6H7M7	V6H7M7_9LEPT	HD domain protein	LEP1GSC047_1340	Leptospira inadai serovar Lyme str. 10	499
V6HCX1	V6HCX1_9LEPT	GAF domain protein	LEP1GSC047_3131	Leptospira inadai serovar Lyme str. 10	660
V6HCV5	V6HCV5_9LEPT	PF11871 domain protein	LEP1GSC047_3856	Leptospira inadai serovar Lyme str. 10	394
V6HY73	V6HY73_9LEPT	Response regulator receiver domain protein	LEP1GSC047_4180	Leptospira inadai serovar Lyme str. 10	331
V6HAP5	V6HAP5_9LEPT	Type IV pilus assembly protein PilZ	LEP1GSC047_2726	Leptospira inadai serovar Lyme str. 10	422
V6HBN6	V6HBN6_9LEPT	Type IV pilus assembly protein PilZ	LEP1GSC047_0651	Leptospira inadai serovar Lyme str. 10	118
V6HAP4	V6HAP4_9LEPT	Type IV pilus assembly protein PilZ	LEP1GSC047_2878	Leptospira inadai serovar Lyme str. 10	119
V6HDN4	V6HDN4_9LEPT	Methyltransferase domain protein	LEP1GSC047_4261	Leptospira inadai serovar Lyme str. 10	487
V6HRP0	V6HRP0_9LEPT	PF07614 family protein	LEP1GSC047_1759	Leptospira inadai serovar Lyme str. 10	230
V6HAI4	V6HAI4_9LEPT	Type IV pilus assembly protein PilZ	LEP1GSC047_1918	Leptospira inadai serovar Lyme str. 10	127
V6HR63	V6HR63_9LEPT	Type IV pilus assembly protein PilZ	LEP1GSC047_1881	Leptospira inadai serovar Lyme str. 10	118
V6HHQ2	V6HHQ2_9LEPT	Type IV pilus assembly protein PilZ	LEP1GSC047_0222	Leptospira inadai serovar Lyme str. 10	96
V6HG16	V6HG16_9LEPT	Type IV pilus assembly protein PilZ	LEP1GSC047_0198	Leptospira inadai serovar Lyme str. 10	119
V6HH44	V6HH44_9LEPT	PF07614 family protein	LEP1GSC047_1455	Leptospira inadai serovar Lyme str. 10	384
V6HAE7	V6HAE7_9LEPT	Type IV pilus assembly protein PilZ	LEP1GSC047_2880	Leptospira inadai serovar Lyme str. 10	116
V6HQQ0	V6HQQ0_9LEPT	Type IV pilus assembly protein PilZ	LEP1GSC047_1350	Leptospira inadai serovar Lyme str. 10	123
V6HSZ1	V6HSZ1_9LEPT	PF07614 family protein	LEP1GSC047_0220	Leptospira inadai serovar Lyme str. 10	311
V6HMK9	V6HMK9_9LEPT	Type IV pilus assembly protein PilZ	LEP1GSC047_4342	Leptospira inadai serovar Lyme str. 10	102
V6HAG7	V6HAG7_9LEPT	PF07614 family protein	LEP1GSC047_3298	Leptospira inadai serovar Lyme str. 10	388
V6HC57	V6HC57_9LEPT	PilZ domain-containing protein	LEP1GSC047_4391	Leptospira inadai serovar Lyme str. 10	101
V6HZW5	V6HZW5_9LEPT	Type IV pilus assembly protein PilZ	LEP1GSC047_2474	Leptospira inadai serovar Lyme str. 10	117
V6HZV1	V6HZV1_9LEPT	PilZ domain-containing protein	LEP1GSC047_2094	Leptospira inadai serovar Lyme str. 10	119
V6HEM4	V6HEM4_9LEPT	PF07614 family protein	LEP1GSC047_2079	Leptospira inadai serovar Lyme str. 10	425
V6HN55	V6HN55_9LEPT	PF07614 family protein	LEP1GSC047_2019	Leptospira inadai serovar Lyme str. 10	389
V6HTI9	V6HTI9_9LEPT	PF07614 family protein	LEP1GSC047_0224	Leptospira inadai serovar Lyme str. 10	389
V6HIU8	V6HIU8_9LEPT	PilZ domain-containing protein	LEP1GSC047_2896	Leptospira inadai serovar Lyme str. 10	87
V6HWD9	V6HWD9_9LEPT	protein-secreting ATPase (EC 7.4.2.8)	gspE LEP1GSC047_3864	Leptospira inadai serovar Lyme str. 10	557
A0AAQ2GSU8	A0AAQ2GSU8_LEPIR	C-di-GMP phosphodiesterase	FFZ99_11180	Leptospira interrogans	489
A0AAQ2GZ03	A0AAQ2GZ03_LEPIR	C-di-GMP phosphodiesterase	FFZ99_02565	Leptospira interrogans	498
A0AAV9G247	A0AAV9G247_LEPIR	Type II secretion system ATPase GspE	gspE CFV95_011025	Leptospira interrogans	557
Q72Q40	Q72Q40_LEPIC	GGDEF family protein	LIC_12273	Leptospira interrogans serogroup Icterohaemorrhagiae serovar copenhageni (strain Fiocruz L1-130)	312
Q72PG6	Q72PG6_LEPIC	Response regulator	LIC_12505	Leptospira interrogans serogroup Icterohaemorrhagiae serovar copenhageni (strain Fiocruz L1-130)	569
Q72T96	Q72T96_LEPIC	GGDEF family protein	LIC_11125	Leptospira interrogans serogroup Icterohaemorrhagiae serovar copenhageni (strain Fiocruz L1-130)	320
Q72SD9	Q72SD9_LEPIC	Response regulator	LIC_11444	Leptospira interrogans serogroup Icterohaemorrhagiae serovar copenhageni (strain Fiocruz L1-130)	330
Q72T95	Q72T95_LEPIC	GGDEF family protein	LIC_11126	Leptospira interrogans serogroup Icterohaemorrhagiae serovar copenhageni (strain Fiocruz L1-130)	311
Q72T91	Q72T91_LEPIC	GGDEF family protein	LIC_11130	Leptospira interrogans serogroup Icterohaemorrhagiae serovar copenhageni (strain Fiocruz L1-130)	315
Q72MS2	Q72MS2_LEPIC	Putative diguanylate phosphodiesterase	LIC_13120	Leptospira interrogans serogroup Icterohaemorrhagiae serovar copenhageni (strain Fiocruz L1-130)	555
Q72SX5	Q72SX5_LEPIC	cGMP-specific phosphodiesterase	LIC_11247	Leptospira interrogans serogroup Icterohaemorrhagiae serovar copenhageni (strain Fiocruz L1-130)	718
Q75FK2	Q75FK2_LEPIC	Response regulator	LIC_20180	Leptospira interrogans serogroup Icterohaemorrhagiae serovar copenhageni (strain Fiocruz L1-130)	572
Q75FK1	Q75FK1_LEPIC	GGDEF family protein	LIC_20181	Leptospira interrogans serogroup Icterohaemorrhagiae serovar copenhageni (strain Fiocruz L1-130)	561
Q72T92	Q72T92_LEPIC	GGDEF family protein	LIC_11129	Leptospira interrogans serogroup Icterohaemorrhagiae serovar copenhageni (strain Fiocruz L1-130)	317
Q75FK0	Q75FK0_LEPIC	GGDEF family protein	LIC_20182	Leptospira interrogans serogroup Icterohaemorrhagiae serovar copenhageni (strain Fiocruz L1-130)	524
Q72T94	Q72T94_LEPIC	GGDEF family protein	LIC_11127	Leptospira interrogans serogroup Icterohaemorrhagiae serovar copenhageni (strain Fiocruz L1-130)	313
Q72SS5	Q72SS5_LEPIC	GGDEF family protein	LIC_11300	Leptospira interrogans serogroup Icterohaemorrhagiae serovar copenhageni (strain Fiocruz L1-130)	409
Q72MQ6	Q72MQ6_LEPIC	cGMP-specific phosphodiesterase	LIC_13137	Leptospira interrogans serogroup Icterohaemorrhagiae serovar copenhageni (strain Fiocruz L1-130)	327
Q72T93	Q72T93_LEPIC	GGDEF family protein	LIC_11128	Leptospira interrogans serogroup Icterohaemorrhagiae serovar copenhageni (strain Fiocruz L1-130)	308
Q72T90	Q72T90_LEPIC	GGDEF family protein	LIC_11131	Leptospira interrogans serogroup Icterohaemorrhagiae serovar copenhageni (strain Fiocruz L1-130)	319
Q72R30	Q72R30_LEPIC	Putative diguanylate phosphodiesterase	LIC_11921	Leptospira interrogans serogroup Icterohaemorrhagiae serovar copenhageni (strain Fiocruz L1-130)	424
Q75FS5	Q75FS5_LEPIC	Putative diguanylate phosphodiesterase	LIC_20106	Leptospira interrogans serogroup Icterohaemorrhagiae serovar copenhageni (strain Fiocruz L1-130)	534
Q72TM1	Q72TM1_LEPIC	Putative diguanylate phosphodiesterase	LIC_10996	Leptospira interrogans serogroup Icterohaemorrhagiae serovar copenhageni (strain Fiocruz L1-130)	297
Q72T18	Q72T18_LEPIC	Response regulator	LIC_11203	Leptospira interrogans serogroup Icterohaemorrhagiae serovar copenhageni (strain Fiocruz L1-130)	404
Q72UL6	Q72UL6_LEPIC	Diguanylate phosphodiesterase	LIC_10641	Leptospira interrogans serogroup Icterohaemorrhagiae serovar copenhageni (strain Fiocruz L1-130)	442
Q75FI6	Q75FI6_LEPIC	EAL domain-containing protein	LIC_20198	Leptospira interrogans serogroup Icterohaemorrhagiae serovar copenhageni (strain Fiocruz L1-130)	450
Q72W03	Q72W03_LEPIC	HD-GYP hydrolase domain protein	LIC_10138	Leptospira interrogans serogroup Icterohaemorrhagiae serovar copenhageni (strain Fiocruz L1-130)	489
Q72W02	Q72W02_LEPIC	C-di-GMP phosphodiesterase	LIC_10139	Leptospira interrogans serogroup Icterohaemorrhagiae serovar copenhageni (strain Fiocruz L1-130)	503
Q72S24	Q72S24_LEPIC	HD-GYP domain-containing protein	LIC_11563	Leptospira interrogans serogroup Icterohaemorrhagiae serovar copenhageni (strain Fiocruz L1-130)	394
Q72T32	Q72T32_LEPIC	HD-GYP domain-containing protein	LIC_11189	Leptospira interrogans serogroup Icterohaemorrhagiae serovar copenhageni (strain Fiocruz L1-130)	660
Q72W88	Q72W88_LEPIC	DUF1577 domain-containing protein	LIC_10049	Leptospira interrogans serogroup Icterohaemorrhagiae serovar copenhageni (strain Fiocruz L1-130)	382
Q72W13	Q72W13_LEPIC	PilZ domain-containing protein	LIC_10128	Leptospira interrogans serogroup Icterohaemorrhagiae serovar copenhageni (strain Fiocruz L1-130)	115
Q72RW0	Q72RW0_LEPIC	PilZ domain-containing protein	LIC_11628	Leptospira interrogans serogroup Icterohaemorrhagiae serovar copenhageni (strain Fiocruz L1-130)	174
Q72R31	Q72R31_LEPIC	DUF1577 domain-containing protein	LIC_11920	Leptospira interrogans serogroup Icterohaemorrhagiae serovar copenhageni (strain Fiocruz L1-130)	389
Q72QW5	Q72QW5_LEPIC	PilZ domain-containing protein	LIC_11993	Leptospira interrogans serogroup Icterohaemorrhagiae serovar copenhageni (strain Fiocruz L1-130)	101
Q72PI0	Q72PI0_LEPIC	PilZ domain-containing protein	LIC_12491	Leptospira interrogans serogroup Icterohaemorrhagiae serovar copenhageni (strain Fiocruz L1-130)	119
Q72PC5	Q72PC5_LEPIC	DUF1577 domain-containing protein	LIC_12546	Leptospira interrogans serogroup Icterohaemorrhagiae serovar copenhageni (strain Fiocruz L1-130)	391
Q72NV6	Q72NV6_LEPIC	PilZ domain-containing protein	LIC_12723	Leptospira interrogans serogroup Icterohaemorrhagiae serovar copenhageni (strain Fiocruz L1-130)	428
Q72N44	Q72N44_LEPIC	DUF1577 domain-containing protein	LIC_12994	Leptospira interrogans serogroup Icterohaemorrhagiae serovar copenhageni (strain Fiocruz L1-130)	379
Q72S16	Q72S16_LEPIC	protein-secreting ATPase (EC 7.4.2.8)	gspE LIC_11571	Leptospira interrogans serogroup Icterohaemorrhagiae serovar copenhageni (strain Fiocruz L1-130)	557
Q8F6W5	Q8F6W5_LEPIN	Signal transduction protein containing REC,GGDEF and EAL domains	LA_1185	Leptospira interrogans serogroup Icterohaemorrhagiae serovar Lai (strain 56601)	569
Q8F244	Q8F244_LEPIN	GGDEF family protein	LA_2933	Leptospira interrogans serogroup Icterohaemorrhagiae serovar Lai (strain 56601)	320
Q8F383	Q8F383_LEPIN	GGDEF domain receiver component of a two component response regulator	pleD LA_2528	Leptospira interrogans serogroup Icterohaemorrhagiae serovar Lai (strain 56601)	330
Q8F249	Q8F249_LEPIN	GGDEF family protein	LA_2927	Leptospira interrogans serogroup Icterohaemorrhagiae serovar Lai (strain 56601)	315
Q8F2J9	Q8F2J9_LEPIN	cGMP-specific phosphodiesterase	LA_2772	Leptospira interrogans serogroup Icterohaemorrhagiae serovar Lai (strain 56601)	718
Q8EXH7	Q8EXH7_LEPIN	Predicted response regulator containing EAL domain	LB_235	Leptospira interrogans serogroup Icterohaemorrhagiae serovar Lai (strain 56601)	572
Q8F629	Q8F629_LEPIN	Response regulator	LA_1483	Leptospira interrogans serogroup Icterohaemorrhagiae serovar Lai (strain 56601)	352
Q8F251	Q8F251_LEPIN	GGDEF family protein	LA_2926	Leptospira interrogans serogroup Icterohaemorrhagiae serovar Lai (strain 56601)	313
Q8EZE5	Q8EZE5_LEPIN	Signal transduction protein containing GGDEF and EAL domains	LA_3909	Leptospira interrogans serogroup Icterohaemorrhagiae serovar Lai (strain 56601)	504
Q8F248	Q8F248_LEPIN	GGDEF family protein	LA_2929	Leptospira interrogans serogroup Icterohaemorrhagiae serovar Lai (strain 56601)	317
Q8EXH5	Q8EXH5_LEPIN	GGDEF family protein	LB_237	Leptospira interrogans serogroup Icterohaemorrhagiae serovar Lai (strain 56601)	172
Q8EXH4	Q8EXH4_LEPIN	GGDEF family protein	LB_238	Leptospira interrogans serogroup Icterohaemorrhagiae serovar Lai (strain 56601)	323
Q8F246	Q8F246_LEPIN	GGDEF family protein	LA_2931	Leptospira interrogans serogroup Icterohaemorrhagiae serovar Lai (strain 56601)	313
Q8F2R4	Q8F2R4_LEPIN	Two-component response regulator	LA_2704	Leptospira interrogans serogroup Icterohaemorrhagiae serovar Lai (strain 56601)	409
Q8F245	Q8F245_LEPIN	GGDEF family protein	LA_2932	Leptospira interrogans serogroup Icterohaemorrhagiae serovar Lai (strain 56601)	306
Q8F923	Q8F923_LEPIN	GGDEF domain-containing protein	LA_0374	Leptospira interrogans serogroup Icterohaemorrhagiae serovar Lai (strain 56601)	696
Q8EZC6	Q8EZC6_LEPIN	Response regulator with GGDEF domain	LA_3929	Leptospira interrogans serogroup Icterohaemorrhagiae serovar Lai (strain 56601)	327
Q8F247	Q8F247_LEPIN	GGDEF family protein	LA_2930	Leptospira interrogans serogroup Icterohaemorrhagiae serovar Lai (strain 56601)	308
Q8EXH2	Q8EXH2_LEPIN	GGDEF family protein	LB_240	Leptospira interrogans serogroup Icterohaemorrhagiae serovar Lai (strain 56601)	507
Q8F4Q6	Q8F4Q6_LEPIN	Signal transduction protein containing a EAL domain	rtn LA_1983	Leptospira interrogans serogroup Icterohaemorrhagiae serovar Lai (strain 56601)	424
Q8F1M8	Q8F1M8_LEPIN	Signal transduction protein containing a EAL domain	rtn LA_3104	Leptospira interrogans serogroup Icterohaemorrhagiae serovar Lai (strain 56601)	297
Q8EXS5	Q8EXS5_LEPIN	Diguanylate phosphodiesterase	LB_133	Leptospira interrogans serogroup Icterohaemorrhagiae serovar Lai (strain 56601)	493
Q8F2E4	Q8F2E4_LEPIN	Signal transduction protein containing REC and EAL domains	LA_2827	Leptospira interrogans serogroup Icterohaemorrhagiae serovar Lai (strain 56601)	404
Q8EXF2	Q8EXF2_LEPIN	EAL domain-containing protein	LB_261	Leptospira interrogans serogroup Icterohaemorrhagiae serovar Lai (strain 56601)	450
Q8F9N8	Q8F9N8_LEPIN	C-di-GMP phosphodiesterase	LA_0153	Leptospira interrogans serogroup Icterohaemorrhagiae serovar Lai (strain 56601)	489
Q8F3L8	Q8F3L8_LEPIN	Response regulator with HD-GYP domain	LA_2383	Leptospira interrogans serogroup Icterohaemorrhagiae serovar Lai (strain 56601)	394
Q8CXS5	Q8CXS5_LEPIN	Response regulator with HD-GYP domain	LA_2847	Leptospira interrogans serogroup Icterohaemorrhagiae serovar Lai (strain 56601)	660
Q8F9Y2	Q8F9Y2_LEPIN	PF07614 family protein	LA_0055	Leptospira interrogans serogroup Icterohaemorrhagiae serovar Lai (strain 56601)	382
Q8F9P9	Q8F9P9_LEPIN	PilZ domain-containing protein	LA_0142	Leptospira interrogans serogroup Icterohaemorrhagiae serovar Lai (strain 56601)	70
Q8F3T8	Q8F3T8_LEPIN	PilZ domain-containing protein	LA_2311	Leptospira interrogans serogroup Icterohaemorrhagiae serovar Lai (strain 56601)	174
Q8F4Q5	Q8F4Q5_LEPIN	PF07614 family protein	LA_1985	Leptospira interrogans serogroup Icterohaemorrhagiae serovar Lai (strain 56601)	370
Q8F4X8	Q8F4X8_LEPIN	PilZ domain-containing protein	LA_1910	Leptospira interrogans serogroup Icterohaemorrhagiae serovar Lai (strain 56601)	101
Q8F6U6	Q8F6U6_LEPIN	PilZ domain-containing protein	LA_1204	Leptospira interrogans serogroup Icterohaemorrhagiae serovar Lai (strain 56601)	119
Q8F713	Q8F713_LEPIN	PF07614 family protein	LA_1135	Leptospira interrogans serogroup Icterohaemorrhagiae serovar Lai (strain 56601)	389
Q8F7M4	Q8F7M4_LEPIN	PilZ domain-containing protein	LA_0920	Leptospira interrogans serogroup Icterohaemorrhagiae serovar Lai (strain 56601)	428
Q8F8I0	Q8F8I0_LEPIN	PF07614 family protein	LA_0576	Leptospira interrogans serogroup Icterohaemorrhagiae serovar Lai (strain 56601)	379
Q8F623	Q8F623_LEPIN	PilZ domain-containing protein	LIC_14002	Leptospira interrogans serogroup Icterohaemorrhagiae serovar Lai (strain 56601)	357
Q8F623	Q8F623_LEPIN	PilZ domain-containing protein	LA_1489	Leptospira interrogans serogroup Icterohaemorrhagiae serovar Lai (strain 56601)	357
Q8F3M7	Q8F3M7_LEPIN	protein-secreting ATPase (EC 7.4.2.8)	gspE LA_2374	Leptospira interrogans serogroup Icterohaemorrhagiae serovar Lai (strain 56601)	557
N1UMX2	N1UMX2_LEPIR	Diguanylate cyclase (GGDEF) domain protein	LEP1GSC115_0714	Leptospira interrogans serovar Australis str. 200703203	320
N1UM47	N1UM47_LEPIR	Diguanylate cyclase (GGDEF) domain protein	LEP1GSC115_4001	Leptospira interrogans serovar Australis str. 200703203	194
N1UMV6	N1UMV6_LEPIR	GAF domain protein	LEP1GSC115_4088	Leptospira interrogans serovar Australis str. 200703203	718
N1UML3	N1UML3_LEPIR	Cyclic diguanylate phosphodiesterase (EAL) domain protein	LEP1GSC115_1772	Leptospira interrogans serovar Australis str. 200703203	572
N1UGY3	N1UGY3_LEPIR	GGDEF domain-containing protein	LEP1GSC115_0653	Leptospira interrogans serovar Australis str. 200703203	178
N1UKZ7	N1UKZ7_LEPIR	Diguanylate cyclase (GGDEF) domain protein	LEP1GSC115_0521	Leptospira interrogans serovar Australis str. 200703203	352
N1UL53	N1UL53_LEPIR	Diguanylate cyclase (GGDEF) domain protein	LEP1GSC115_1770	Leptospira interrogans serovar Australis str. 200703203	309
N1UT42	N1UT42_LEPIR	Cache domain protein	LEP1GSC115_0038	Leptospira interrogans serovar Australis str. 200703203	236
N1UNZ5	N1UNZ5_LEPIR	Cyclic diguanylate phosphodiesterase (EAL) domain protein	LEP1GSC115_1365	Leptospira interrogans serovar Australis str. 200703203	364
N1V0P5	N1V0P5_LEPIR	Diguanylate cyclase (GGDEF) domain protein	LEP1GSC115_0705	Leptospira interrogans serovar Australis str. 200703203	313
N1UMZ5	N1UMZ5_LEPIR	Diguanylate cyclase (GGDEF) domain protein	LEP1GSC115_0706	Leptospira interrogans serovar Australis str. 200703203	315
N1UK05	N1UK05_LEPIR	Diguanylate cyclase (GGDEF) domain protein	LEP1GSC115_4407	Leptospira interrogans serovar Australis str. 200703203	267
N1URY0	N1URY0_LEPIR	PAS domain S-box protein	LEP1GSC115_0708	Leptospira interrogans serovar Australis str. 200703203	216
N1UXL9	N1UXL9_LEPIR	Diguanylate cyclase (GGDEF) domain protein	LEP1GSC115_1392	Leptospira interrogans serovar Australis str. 200703203	136
N1URS0	N1URS0_LEPIR	Diguanylate cyclase (GGDEF) domain protein	LEP1GSC115_0711	Leptospira interrogans serovar Australis str. 200703203	313
N1UMY4	N1UMY4_LEPIR	Diguanylate cyclase (GGDEF) domain protein	LEP1GSC115_0709	Leptospira interrogans serovar Australis str. 200703203	70
N1UN42	N1UN42_LEPIR	PAS domain S-box protein	LEP1GSC115_0712	Leptospira interrogans serovar Australis str. 200703203	236
N1UVH2	N1UVH2_LEPIR	Diguanylate cyclase (GGDEF) domain protein	LEP1GSC115_0710	Leptospira interrogans serovar Australis str. 200703203	311
N1UMD3	N1UMD3_LEPIR	Diguanylate cyclase (GGDEF) domain protein	LEP1GSC115_3792	Leptospira interrogans serovar Australis str. 200703203	290
N1ULD9	N1ULD9_LEPIR	Cyclic diguanylate phosphodiesterase (EAL) domain protein	LEP1GSC115_4406	Leptospira interrogans serovar Australis str. 200703203	209
N1UGA9	N1UGA9_LEPIR	EAL-domain associated signaling protein domain protein	LEP1GSC115_4623	Leptospira interrogans serovar Australis str. 200703203	373
N1UY74	N1UY74_LEPIR	Cyclic diguanylate phosphodiesterase (EAL) domain protein	LEP1GSC115_0131	Leptospira interrogans serovar Australis str. 200703203	210
N1UR73	N1UR73_LEPIR	Cyclic diguanylate phosphodiesterase (EAL) domain protein	LEP1GSC115_1236	Leptospira interrogans serovar Australis str. 200703203	133
N1UUT4	N1UUT4_LEPIR	Cyclic diguanylate phosphodiesterase (EAL) domain protein	LEP1GSC115_1237	Leptospira interrogans serovar Australis str. 200703203	164
N1UP00	N1UP00_LEPIR	Cyclic diguanylate phosphodiesterase (EAL) domain protein	LEP1GSC115_1743	Leptospira interrogans serovar Australis str. 200703203	450
N1UAY3	N1UAY3_LEPIR	Cyclic diguanylate phosphodiesterase (EAL) domain protein	LEP1GSC115_1887	Leptospira interrogans serovar Australis str. 200703203	457
N1URS9	N1URS9_LEPIR	Cyclic diguanylate phosphodiesterase (EAL) domain protein	LEP1GSC115_4150	Leptospira interrogans serovar Australis str. 200703203	219
N1UKJ1	N1UKJ1_LEPIR	EAL-domain associated signaling protein domain protein	LEP1GSC115_0096	Leptospira interrogans serovar Australis str. 200703203	219
N1UX11	N1UX11_LEPIR	C-di-GMP phosphodiesterase	LEP1GSC115_5428	Leptospira interrogans serovar Australis str. 200703203	489
N1V0U6	N1V0U6_LEPIR	PF11871 domain protein	LEP1GSC115_3611	Leptospira interrogans serovar Australis str. 200703203	394
N1UNH0	N1UNH0_LEPIR	GAF domain protein	LEP1GSC115_2684	Leptospira interrogans serovar Australis str. 200703203	660
N1UJ70	N1UJ70_LEPIR	PF07614 family protein	LEP1GSC115_0444	Leptospira interrogans serovar Australis str. 200703203	426
N1UN87	N1UN87_LEPIR	PF07614 family protein	LEP1GSC115_5561	Leptospira interrogans serovar Australis str. 200703203	198
N1UNB7	N1UNB7_LEPIR	Type IV pilus assembly protein PilZ	LEP1GSC115_5443	Leptospira interrogans serovar Australis str. 200703203	84
N1UG74	N1UG74_LEPIR	PF07614 family protein	LEP1GSC115_3139	Leptospira interrogans serovar Australis str. 200703203	206
N1UUH9	N1UUH9_LEPIR	PilZ domain-containing protein	LEP1GSC115_3049	Leptospira interrogans serovar Australis str. 200703203	85
N1ULA3	N1ULA3_LEPIR	Type IV pilus assembly protein PilZ	LEP1GSC115_4385	Leptospira interrogans serovar Australis str. 200703203	119
N1UKW4	N1UKW4_LEPIR	PF07614 family protein	LEP1GSC115_1163	Leptospira interrogans serovar Australis str. 200703203	389
N1ULQ9	N1ULQ9_LEPIR	PF07614 family protein	LEP1GSC115_2830	Leptospira interrogans serovar Australis str. 200703203	368
N1UMM3	N1UMM3_LEPIR	PF07614 family protein	LEP1GSC115_2314	Leptospira interrogans serovar Australis str. 200703203	379
N1UFJ5	N1UFJ5_LEPIR	Type IV pilus assembly protein PilZ	LEP1GSC115_0514	Leptospira interrogans serovar Australis str. 200703203	173
N1UUJ1	N1UUJ1_LEPIR	Type IV pilus assembly protein PilZ	LEP1GSC115_0268	Leptospira interrogans serovar Australis str. 200703203	357
N1US32	N1US32_LEPIR	protein-secreting ATPase (EC 7.4.2.8)	gspE LEP1GSC115_3602	Leptospira interrogans serovar Australis str. 200703203	489
N1UVQ1	N1UVQ1_LEPIR	Type II secretion system protein GspE N-terminal domain-containing protein	LEP1GSC115_3603	Leptospira interrogans serovar Australis str. 200703203	63
U3N1K4	U3N1K4_LEPIR	Response regulator with HD-GYP domain		Leptospira interrogans serovar Autumnalis	394
A0AAQ0B3G6	A0AAQ0B3G6_LEPIR	EAL domain-containing protein	Lepto1489_13965	Leptospira interrogans serovar Bataviae	569
A0AAP9WIZ0	A0AAP9WIZ0_LEPIR	Diguanylate cyclase	Lepto1489_06405	Leptospira interrogans serovar Bataviae	320
A0AAQ0B2W5	A0AAQ0B2W5_LEPIR	Diguanylate cyclase	Lepto1489_11490	Leptospira interrogans serovar Bataviae	330
A0AAP9WIE0	A0AAP9WIE0_LEPIR	Diguanylate cyclase	Lepto1489_06430	Leptospira interrogans serovar Bataviae	315
A0AAQ0B320	A0AAQ0B320_LEPIR	GAF domain-containing protein	Lepto1489_12515	Leptospira interrogans serovar Bataviae	718
A0AAP9WQL8	A0AAP9WQL8_LEPIR	REC domain-containing phosphodiesterase	Lepto1489_20810	Leptospira interrogans serovar Bataviae	572
A0AAP9WT15	A0AAP9WT15_LEPIR	REC domain-containing phosphodiesterase	Lepto1489_23180	Leptospira interrogans serovar Bataviae	572
A0AAQ0B281	A0AAQ0B281_LEPIR	Sensor domain-containing diguanylate cyclase	Lepto1489_06950	Leptospira interrogans serovar Bataviae	352
A0AAP9WN59	A0AAP9WN59_LEPIR	Diguanylate cyclase	Lepto1489_20815	Leptospira interrogans serovar Bataviae	560
A0AAP9WJF8	A0AAP9WJF8_LEPIR	Diguanylate cyclase	Lepto1489_06435	Leptospira interrogans serovar Bataviae	313
A0AAP9WP97	A0AAP9WP97_LEPIR	EAL domain-containing protein	Lepto1489_17780	Leptospira interrogans serovar Bataviae	504
A0AAP9WI28	A0AAP9WI28_LEPIR	Diguanylate cyclase	Lepto1489_06425	Leptospira interrogans serovar Bataviae	317
A0AAP9WIF9	A0AAP9WIF9_LEPIR	Diguanylate cyclase	Lepto1489_06415	Leptospira interrogans serovar Bataviae	313
A0AAQ0B307	A0AAQ0B307_LEPIR	GGDEF domain-containing protein	Lepto1489_12240	Leptospira interrogans serovar Bataviae	409
A0AAP9WI49	A0AAP9WI49_LEPIR	Diguanylate cyclase	Lepto1489_06410	Leptospira interrogans serovar Bataviae	306
A0AAP9WMF8	A0AAP9WMF8_LEPIR	Sensor domain-containing diguanylate cyclase	Lepto1489_17875	Leptospira interrogans serovar Bataviae	327
A0AAP9WKS6	A0AAP9WKS6_LEPIR	Diguanylate cyclase	Lepto1489_06420	Leptospira interrogans serovar Bataviae	308
A0AAP9WPP1	A0AAP9WPP1_LEPIR	Diguanylate cyclase	Lepto1489_20825	Leptospira interrogans serovar Bataviae	507
A0AAP9WJX4	A0AAP9WJX4_LEPIR	EAL domain-containing protein	Lepto1489_09005	Leptospira interrogans serovar Bataviae	424
A0AAP9WIE3	A0AAP9WIE3_LEPIR	EAL domain-containing protein	Lepto1489_05670	Leptospira interrogans serovar Bataviae	297
A0AAQ0B0X0	A0AAQ0B0X0_LEPIR	EAL domain-containing protein	Lepto1489_03590	Leptospira interrogans serovar Bataviae	425
A0AAQ0B4P1	A0AAQ0B4P1_LEPIR	EAL domain-containing protein	Lepto1489_20400	Leptospira interrogans serovar Bataviae	493
A0AAP9WL33	A0AAP9WL33_LEPIR	EAL domain-containing response regulator	Lepto1489_06805	Leptospira interrogans serovar Bataviae	404
A0AAP9WGH2	A0AAP9WGH2_LEPIR	C-di-GMP phosphodiesterase	Lepto1489_00735	Leptospira interrogans serovar Bataviae	489
A0AAP9WJ15	A0AAP9WJ15_LEPIR	C-di-GMP phosphodiesterase	Lepto1489_00740	Leptospira interrogans serovar Bataviae	498
A0AAP9WGV7	A0AAP9WGV7_LEPIR	PilZ domain-containing protein	Lepto1489_00685	Leptospira interrogans serovar Bataviae	115
A0AAQ0B3G1	A0AAQ0B3G1_LEPIR	PilZ domain-containing protein	Lepto1489_13880	Leptospira interrogans serovar Bataviae	119
A0AAP9WNG9	A0AAP9WNG9_LEPIR	DUF1577 domain-containing protein	Lepto1489_15300	Leptospira interrogans serovar Bataviae	428
A0AAP9WIK3	A0AAP9WIK3_LEPIR	PilZ domain-containing protein	Lepto1489_06985	Leptospira interrogans serovar Bataviae	357
A0AAQ0B2S1	A0AAQ0B2S1_LEPIR	protein-secreting ATPase (EC 7.4.2.8)	gspE Lepto1489_10825	Leptospira interrogans serovar Bataviae	557
A0AA87SRG3	A0AA87SRG3_LEPIR	Cyclic diguanylate phosphodiesterase (EAL) domain protein	LEP1GSC087_3796	Leptospira interrogans serovar Bataviae str. L1111	569
A0AA87MC68	A0AA87MC68_LEPIR	Diguanylate cyclase (GGDEF) domain protein	LEP1GSC087_1427	Leptospira interrogans serovar Bataviae str. L1111	320
A0AA87SV75	A0AA87SV75_LEPIR	Diguanylate cyclase (GGDEF) domain protein	LEP1GSC087_3267	Leptospira interrogans serovar Bataviae str. L1111	330
A0AA87SP78	A0AA87SP78_LEPIR	Diguanylate cyclase (GGDEF) domain protein	LEP1GSC087_1433	Leptospira interrogans serovar Bataviae str. L1111	315
A0AA87MIF1	A0AA87MIF1_LEPIR	Cyclic diguanylate phosphodiesterase (EAL) domain protein	LEP1GSC087_1141	Leptospira interrogans serovar Bataviae str. L1111	555
A0AA87SRH3	A0AA87SRH3_LEPIR	GAF domain protein	LEP1GSC087_3490	Leptospira interrogans serovar Bataviae str. L1111	718
A0AA87MKK0	A0AA87MKK0_LEPIR	Cyclic diguanylate phosphodiesterase (EAL) domain protein	LEP1GSC087_2537	Leptospira interrogans serovar Bataviae str. L1111	572
A0AA87SQN1	A0AA87SQN1_LEPIR	Diguanylate cyclase (GGDEF) domain protein	LEP1GSC087_1554	Leptospira interrogans serovar Bataviae str. L1111	352
A0AA87MC52	A0AA87MC52_LEPIR	Diguanylate cyclase (GGDEF) domain protein	LEP1GSC087_1434	Leptospira interrogans serovar Bataviae str. L1111	313
A0AA87SR42	A0AA87SR42_LEPIR	Diguanylate cyclase (GGDEF) domain protein	LEP1GSC087_1431	Leptospira interrogans serovar Bataviae str. L1111	317
A0AA87SUN0	A0AA87SUN0_LEPIR	Diguanylate cyclase (GGDEF) domain protein	LEP1GSC087_2534	Leptospira interrogans serovar Bataviae str. L1111	524
A0AA87SX68	A0AA87SX68_LEPIR	Diguanylate cyclase (GGDEF) domain protein	LEP1GSC087_2536	Leptospira interrogans serovar Bataviae str. L1111	533
A0AA87SPC4	A0AA87SPC4_LEPIR	Diguanylate cyclase (GGDEF) domain protein	LEP1GSC087_1429	Leptospira interrogans serovar Bataviae str. L1111	313
A0AA87ME39	A0AA87ME39_LEPIR	Diguanylate cyclase (GGDEF) domain protein	LEP1GSC087_3429	Leptospira interrogans serovar Bataviae str. L1111	409
A0AA87SPG1	A0AA87SPG1_LEPIR	Diguanylate cyclase (GGDEF) domain protein	LEP1GSC087_1428	Leptospira interrogans serovar Bataviae str. L1111	306
A0AA87SUK6	A0AA87SUK6_LEPIR	Diguanylate cyclase (GGDEF) domain protein	LEP1GSC087_1159	Leptospira interrogans serovar Bataviae str. L1111	327
A0AA87MC77	A0AA87MC77_LEPIR	Diguanylate cyclase (GGDEF) domain protein	LEP1GSC087_1430	Leptospira interrogans serovar Bataviae str. L1111	308
A0AA87MGN8	A0AA87MGN8_LEPIR	EAL-domain associated signaling protein domain protein	LEP1GSC087_2695	Leptospira interrogans serovar Bataviae str. L1111	424
A0AA87SUF9	A0AA87SUF9_LEPIR	Cyclic diguanylate phosphodiesterase (EAL) domain protein	LEP1GSC087_2277	Leptospira interrogans serovar Bataviae str. L1111	534
A0AA87MIR9	A0AA87MIR9_LEPIR	Cyclic diguanylate phosphodiesterase (EAL) domain protein	LEP1GSC087_0088	Leptospira interrogans serovar Bataviae str. L1111	297
A0AA87MGH2	A0AA87MGH2_LEPIR	Cyclic diguanylate phosphodiesterase (EAL) domain protein	LEP1GSC087_3936	Leptospira interrogans serovar Bataviae str. L1111	425
A0AA87MDJ5	A0AA87MDJ5_LEPIR	Cyclic diguanylate phosphodiesterase (EAL) domain protein	LEP1GSC087_1523	Leptospira interrogans serovar Bataviae str. L1111	404
A0AA87MKS7	A0AA87MKS7_LEPIR	Cyclic diguanylate phosphodiesterase (EAL) domain protein	LEP1GSC087_2513	Leptospira interrogans serovar Bataviae str. L1111	450
A0AA87MK61	A0AA87MK61_LEPIR	PF11871 domain protein	LEP1GSC087_3124	Leptospira interrogans serovar Bataviae str. L1111	394
A0AA87ME67	A0AA87ME67_LEPIR	GAF domain protein	LEP1GSC087_1503	Leptospira interrogans serovar Bataviae str. L1111	660
A0AA87MGW6	A0AA87MGW6_LEPIR	PF07614 family protein	LEP1GSC087_4623	Leptospira interrogans serovar Bataviae str. L1111	382
A0AA87MJL9	A0AA87MJL9_LEPIR	Type IV pilus assembly protein PilZ	LEP1GSC087_4536	Leptospira interrogans serovar Bataviae str. L1111	84
A0AA87SV54	A0AA87SV54_LEPIR	PF07614 family protein	LEP1GSC087_2696	Leptospira interrogans serovar Bataviae str. L1111	389
A0AA87SRI2	A0AA87SRI2_LEPIR	Type IV pilus assembly protein PilZ	LEP1GSC087_3778	Leptospira interrogans serovar Bataviae str. L1111	119
A0AA87MEU7	A0AA87MEU7_LEPIR	PF07614 family protein	LEP1GSC087_3844	Leptospira interrogans serovar Bataviae str. L1111	389
A0AA87MDK2	A0AA87MDK2_LEPIR	PF07614 family protein	LEP1GSC087_0314	Leptospira interrogans serovar Bataviae str. L1111	428
A0AA87MD04	A0AA87MD04_LEPIR	PF07614 family protein	LEP1GSC087_0986	Leptospira interrogans serovar Bataviae str. L1111	379
A0AA87MHW9	A0AA87MHW9_LEPIR	Type IV pilus assembly protein PilZ	LEP1GSC087_1562	Leptospira interrogans serovar Bataviae str. L1111	357
A0AAC9YCJ0	A0AAC9YCJ0_LEPIR	GGDEF domain-containing protein	B2G47_06705	Leptospira interrogans serovar Canicola	96
A0A1X8WMF2	A0A1X8WMF2_LEPIR	Diguanylate cyclase	GNX_2649	Leptospira interrogans serovar Canicola	256
A0A1X8WI24	A0A1X8WI24_LEPIR	Cyclic diguanylate phosphodiesterase (EAL) domain protein	GNX_4165	Leptospira interrogans serovar Canicola	433
A0AAQ0AYL9	A0AAQ0AYL9_LEPIR	EAL domain-containing protein	Lepto782_06240	Leptospira interrogans serovar Canicola	569
A0A1B9FM81	A0A1B9FM81_LEPIR	Diguanylate cyclase (GGDEF) domain protein (Sensor domain-containing diguanylate cyclase)	B2G47_06735 GNX_1296	Leptospira interrogans serovar Canicola	320
A0A1B9FM81	A0A1B9FM81_LEPIR	Diguanylate cyclase	Lepto782_14160	Leptospira interrogans serovar Canicola	320
A0AAQ0AZ17	A0AAQ0AZ17_LEPIR	Diguanylate cyclase	Lepto782_08730	Leptospira interrogans serovar Canicola	330
A0AAC9YFD5	A0AAC9YFD5_LEPIR	Diguanylate cyclase response regulator	B2G47_17920	Leptospira interrogans serovar Canicola	330
A0A1X8WR49	A0A1X8WR49_LEPIR	Diguanylate cyclase (GGDEF) domain protein	GNX_1302	Leptospira interrogans serovar Canicola	152
A0AAQ0AYG5	A0AAQ0AYG5_LEPIR	Diguanylate cyclase	Lepto782_14135	Leptospira interrogans serovar Canicola	315
A0AAC9YCV6	A0AAC9YCV6_LEPIR	Sensor domain-containing diguanylate cyclase	B2G47_06710	Leptospira interrogans serovar Canicola	315
A0A1X8WJB5	A0A1X8WJB5_LEPIR	Cyclic diguanylate phosphodiesterase (EAL) domain protein	GNX_3704	Leptospira interrogans serovar Canicola	555
A0AAP9WBL0	A0AAP9WBL0_LEPIR	GAF domain-containing protein	Lepto782_07690	Leptospira interrogans serovar Canicola	718
A0A1X8WPD9	A0A1X8WPD9_LEPIR	Cyclic diguanylate phosphodiesterase (EAL) domain protein	GNX_1972	Leptospira interrogans serovar Canicola	572
A0A1X8WPD9	A0A1X8WPD9_LEPIR	REC domain-containing phosphodiesterase	Lepto782_21495	Leptospira interrogans serovar Canicola	572
A0AAP9WGY4	A0AAP9WGY4_LEPIR	REC domain-containing phosphodiesterase	Lepto782_24175	Leptospira interrogans serovar Canicola	572
A0A1X8WRC2	A0A1X8WRC2_LEPIR	Diguanylate cyclase (GGDEF) domain protein	GNX_1301	Leptospira interrogans serovar Canicola	138
A0AAQ0AY68	A0AAQ0AY68_LEPIR	Sensor domain-containing diguanylate cyclase	Lepto782_13590	Leptospira interrogans serovar Canicola	352
A0A1X8WMK4	A0A1X8WMK4_LEPIR	Diguanylate cyclase (GGDEF) domain protein	GNX_2545	Leptospira interrogans serovar Canicola	352
A0A1X8WR45	A0A1X8WR45_LEPIR	GGDEF family protein	GNX_1303	Leptospira interrogans serovar Canicola	207
A0A1X8WNN6	A0A1X8WNN6_LEPIR	GGDEF family protein	GNX_1973	Leptospira interrogans serovar Canicola	560
A0AAP9WFI6	A0AAP9WFI6_LEPIR	Diguanylate cyclase	Lepto782_21500	Leptospira interrogans serovar Canicola	560
A0AAQ0AYA1	A0AAQ0AYA1_LEPIR	Diguanylate cyclase	Lepto782_14130	Leptospira interrogans serovar Canicola	313
A0AAC9VEJ6	A0AAC9VEJ6_LEPIR	Diguanylate cyclase	B2G47_06700	Leptospira interrogans serovar Canicola	209
A0AAC9VIJ6	A0AAC9VIJ6_LEPIR	GGDEF domain-containing protein	B2G47_13895	Leptospira interrogans serovar Canicola	504
A0AAQ0B0N6	A0AAQ0B0N6_LEPIR	EAL domain-containing protein	Lepto782_18645	Leptospira interrogans serovar Canicola	504
A0A1B9FM90	A0A1B9FM90_LEPIR	Diguanylate cyclase (GGDEF) domain protein (Sensor domain-containing diguanylate cyclase)	B2G47_06715 GNX_1300	Leptospira interrogans serovar Canicola	317
A0A1B9FM90	A0A1B9FM90_LEPIR	Diguanylate cyclase	Lepto782_14140	Leptospira interrogans serovar Canicola	317
A0A1X8WP20	A0A1X8WP20_LEPIR	Diguanylate cyclase (GGDEF) domain protein	GNX_1974	Leptospira interrogans serovar Canicola	524
A0AAC9YFL3	A0AAC9YFL3_LEPIR	Sensor domain-containing diguanylate cyclase	B2G47_20620	Leptospira interrogans serovar Canicola	533
A0A1X8WQM6	A0A1X8WQM6_LEPIR	Diguanylate cyclase (GGDEF) domain protein	GNX_1298	Leptospira interrogans serovar Canicola	313
A0AAQ0AZB8	A0AAQ0AZB8_LEPIR	Diguanylate cyclase	Lepto782_14150	Leptospira interrogans serovar Canicola	313
A0AAC9YCM4	A0AAC9YCM4_LEPIR	Sensor domain-containing diguanylate cyclase	B2G47_06725	Leptospira interrogans serovar Canicola	313
A0AAQ0AYX5	A0AAQ0AYX5_LEPIR	GGDEF domain-containing protein	Lepto782_07975	Leptospira interrogans serovar Canicola	409
A0AAC9YDT8	A0AAC9YDT8_LEPIR	GGDEF domain-containing protein	B2G47_17100	Leptospira interrogans serovar Canicola	409
A0A1X8WQU2	A0A1X8WQU2_LEPIR	GGDEF family protein	GNX_1297	Leptospira interrogans serovar Canicola	306
A0A1X8WQU2	A0A1X8WQU2_LEPIR	Diguanylate cyclase	Lepto782_14155	Leptospira interrogans serovar Canicola	306
A0AAC9VEZ7	A0AAC9VEZ7_LEPIR	Sensor domain-containing diguanylate cyclase	B2G47_06730	Leptospira interrogans serovar Canicola	306
A0A1B9FFM6	A0A1B9FFM6_LEPIR	Diguanylate cyclase	B2G47_13995 GNX_3686	Leptospira interrogans serovar Canicola	327
A0A1B9FFM6	A0A1B9FFM6_LEPIR	Sensor domain-containing diguanylate cyclase	Lepto782_18740	Leptospira interrogans serovar Canicola	327
A0AAC9YDG0	A0AAC9YDG0_LEPIR	Sensor domain-containing diguanylate cyclase	B2G47_06720	Leptospira interrogans serovar Canicola	308
A0A1X8WRB1	A0A1X8WRB1_LEPIR	Diguanylate cyclase (GGDEF) domain protein	GNX_1299	Leptospira interrogans serovar Canicola	308
A0A1X8WRB1	A0A1X8WRB1_LEPIR	Diguanylate cyclase	Lepto782_14145	Leptospira interrogans serovar Canicola	308
A0AAP9WF23	A0AAP9WF23_LEPIR	Diguanylate cyclase	Lepto782_21510	Leptospira interrogans serovar Canicola	507
A0AAC9VKM2	A0AAC9VKM2_LEPIR	Sensor domain-containing diguanylate cyclase	B2G47_20630	Leptospira interrogans serovar Canicola	507
A0A1X8WHL1	A0A1X8WHL1_LEPIR	Cyclic diguanylate phosphodiesterase (EAL) domain protein	GNX_4164	Leptospira interrogans serovar Canicola	140
A0A1X8WNB9	A0A1X8WNB9_LEPIR	Cyclic diguanylate phosphodiesterase (EAL) domain protein	GNX_2094	Leptospira interrogans serovar Canicola	86
A0A1X8WS08	A0A1X8WS08_LEPIR	EAL-domain associated signaling protein domain protein	GNX_1075	Leptospira interrogans serovar Canicola	424
A0A1X8WS08	A0A1X8WS08_LEPIR	EAL domain-containing protein	Lepto782_11225	Leptospira interrogans serovar Canicola	424
A0A1X8WP85	A0A1X8WP85_LEPIR	Putative diguanylate phosphodiesterase	GNX_1950	Leptospira interrogans serovar Canicola	534
A0AAQ0AYG6	A0AAQ0AYG6_LEPIR	EAL domain-containing protein	Lepto782_15150	Leptospira interrogans serovar Canicola	297
A0A1X8WNS3	A0A1X8WNS3_LEPIR	Cyclic diguanylate phosphodiesterase (EAL) domain protein	GNX_2095	Leptospira interrogans serovar Canicola	220
A0A1B9FPZ2	A0A1B9FPZ2_LEPIR	Cyclic diguanylate phosphodiesterase (EAL) domain protein (EAL domain-containing protein)	B2G47_02485 GNX_0412	Leptospira interrogans serovar Canicola	425
A0A1B9FPZ2	A0A1B9FPZ2_LEPIR	EAL domain-containing protein	Lepto782_03405	Leptospira interrogans serovar Canicola	425
A0AAC9YFM2	A0AAC9YFM2_LEPIR	EAL domain-containing protein	B2G47_20175	Leptospira interrogans serovar Canicola	493
A0AAP9WFR8	A0AAP9WFR8_LEPIR	EAL domain-containing protein	Lepto782_21080	Leptospira interrogans serovar Canicola	493
A0A1X8WJN4	A0A1X8WJN4_LEPIR	Cyclic diguanylate phosphodiesterase (EAL) domain protein	GNX_3581	Leptospira interrogans serovar Canicola	404
A0A1X8WJN4	A0A1X8WJN4_LEPIR	EAL domain-containing response regulator	Lepto782_13740	Leptospira interrogans serovar Canicola	404
A0A1B9FKD9	A0A1B9FKD9_LEPIR	Diguanylate phosphodiesterase	B2G47_20715 GNX_1990	Leptospira interrogans serovar Canicola	450
A0A1B9FKD9	A0A1B9FKD9_LEPIR	EAL domain-containing protein	Lepto782_21590	Leptospira interrogans serovar Canicola	450
A0A1B9FNX7	A0A1B9FNX7_LEPIR	C-di-GMP phosphodiesterase	B2G47_00750 GNX_0714	Leptospira interrogans serovar Canicola	489
A0A1B9FNX7	A0A1B9FNX7_LEPIR	C-di-GMP phosphodiesterase	GNX_0714 Lepto782_00735	Leptospira interrogans serovar Canicola	489
A0A1X8WPD9	A0A1X8WPD9_LEPIR	Cyclic diguanylate phosphodiesterase (EAL) domain protein (REC domain-containing phosphodiesterase)	GNX_1972 Lepto782_21495	Leptospira interrogans serovar Canicola	572
A0A1X8WS08	A0A1X8WS08_LEPIR	EAL domain-containing protein (EAL-domain associated signaling protein domain protein)	GNX_1075 Lepto782_11225	Leptospira interrogans serovar Canicola	424
A0A1X8WND5	A0A1X8WND5_LEPIR	Response regulator with HD-GYP domain	GNX_2211	Leptospira interrogans serovar Canicola	270
A0A1X8WUB2	A0A1X8WUB2_LEPIR	GAF domain protein	GNX_0269	Leptospira interrogans serovar Canicola	660
A0A1B9FPZ2	A0A1B9FPZ2_LEPIR	Cyclic diguanylate phosphodiesterase (EAL) domain protein (EAL domain-containing protein)	GNX_0412 Lepto782_03405	Leptospira interrogans serovar Canicola	425
A0A1X8WNH7	A0A1X8WNH7_LEPIR	Response regulator with HD-GYP domain	GNX_2210	Leptospira interrogans serovar Canicola	129
A0A1X8WS87	A0A1X8WS87_LEPIR	C-di-GMP phosphodiesterase	GNX_0713 Lepto782_00745	Leptospira interrogans serovar Canicola	498
A0A1B9FKD9	A0A1B9FKD9_LEPIR	Cyclic diguanylate phosphodiesterase (EAL) domain protein (EAL domain-containing protein)	GNX_1990 Lepto782_21590	Leptospira interrogans serovar Canicola	450
A0A1X8WKW8	A0A1X8WKW8_LEPIR	PF07614 family protein	GNX_3203	Leptospira interrogans serovar Canicola	191
A0A1X8WKB6	A0A1X8WKB6_LEPIR	PF07614 family protein	GNX_3202	Leptospira interrogans serovar Canicola	187
A0AAC9VCT1	A0AAC9VCT1_LEPIR	DUF1577 domain-containing protein	B2G47_00255	Leptospira interrogans serovar Canicola	382
A0A1X8WS91	A0A1X8WS91_LEPIR	Uncharacterized protein	GNX_0723	Leptospira interrogans serovar Canicola	115
A0AAC9YD26	A0AAC9YD26_LEPIR	PilZ domain-containing protein	B2G47_00700	Leptospira interrogans serovar Canicola	115
A0A1X8WS91	A0A1X8WS91_LEPIR	PilZ domain-containing protein	GNX_0723 Lepto782_00685	Leptospira interrogans serovar Canicola	115
A0A1X8WS91	A0A1X8WS91_LEPIR	PilZ domain-containing protein	Lepto782_00685	Leptospira interrogans serovar Canicola	115
A0A1B9FMX6	A0A1B9FMX6_LEPIR	DUF1577 domain-containing protein (PF07614 family protein)	B2G47_08830 GNX_1076	Leptospira interrogans serovar Canicola	389
A0AAC9VAQ1	A0AAC9VAQ1_LEPIR	PilZ domain-containing protein	B2G47_09220	Leptospira interrogans serovar Canicola	101
A0A1X8WT01	A0A1X8WT01_LEPIR	Type IV pilus assembly protein PilZ	GNX_0771	Leptospira interrogans serovar Canicola	119
A0AAQ0AY37	A0AAQ0AY37_LEPIR	PilZ domain-containing protein	Lepto782_06325	Leptospira interrogans serovar Canicola	119
A0A1X8WHP7	A0A1X8WHP7_LEPIR	PF07614 family protein	GNX_4207	Leptospira interrogans serovar Canicola	389
A0A1X8WI93	A0A1X8WI93_LEPIR	PF07614 family protein	GNX_4026	Leptospira interrogans serovar Canicola	273
A0AAP9WER0	A0AAP9WER0_LEPIR	DUF1577 domain-containing protein	Lepto782_16480	Leptospira interrogans serovar Canicola	428
A0A1X8WIQ4	A0A1X8WIQ4_LEPIR	PF07614 family protein	GNX_4027	Leptospira interrogans serovar Canicola	155
A0AAC9YD78	A0AAC9YD78_LEPIR	DUF1577 domain-containing protein	B2G47_12225	Leptospira interrogans serovar Canicola	379
A0AAC9VET3	A0AAC9VET3_LEPIR	Pilus assembly protein PilZ	B2G47_14425	Leptospira interrogans serovar Canicola	357
A0AAP9WC05	A0AAP9WC05_LEPIR	PilZ domain-containing protein	Lepto782_13560	Leptospira interrogans serovar Canicola	357
A0A1X8WMI3	A0A1X8WMI3_LEPIR	Type IV pilus assembly protein PilZ	GNX_2540	Leptospira interrogans serovar Canicola	357
A0A1X8WNH3	A0A1X8WNH3_LEPIR	protein-secreting ATPase (EC 7.4.2.8)	gspE Lepto782_09400	Leptospira interrogans serovar Canicola	557
A0A7T6XE11	A0A7T6XE11_LEPIR	protein-secreting ATPase (EC 7.4.2.8)	gspE	Leptospira interrogans serovar Canicola	557
M3HHR2	M3HHR2_LEPIT	Diguanylate cyclase (GGDEF) domain protein	LEP1GSC150_2606	Leptospira interrogans serovar Copenhageni str. LT2050	259
M3G7H9	M3G7H9_LEPIT	GGDEF domain-containing protein	LEP1GSC150_0200	Leptospira interrogans serovar Copenhageni str. LT2050	147
M3I220	M3I220_LEPIT	Cyclic diguanylate phosphodiesterase (EAL) domain protein	LEP1GSC150_2273	Leptospira interrogans serovar Copenhageni str. LT2050	569
M3HZH0	M3HZH0_LEPIT	Diguanylate cyclase (GGDEF) domain protein	LEP1GSC150_0387	Leptospira interrogans serovar Copenhageni str. LT2050	273
M3HA91	M3HA91_LEPIT	Diguanylate cyclase (GGDEF) domain protein	LEP1GSC150_3527	Leptospira interrogans serovar Copenhageni str. LT2050	330
M3HR93	M3HR93_LEPIT	Diguanylate cyclase (GGDEF) domain protein	LEP1GSC150_0650	Leptospira interrogans serovar Copenhageni str. LT2050	491
M3IPU4	M3IPU4_LEPIT	Diguanylate cyclase (GGDEF) domain protein	LEP1GSC150_3347	Leptospira interrogans serovar Copenhageni str. LT2050	84
M3IPZ8	M3IPZ8_LEPIT	Diguanylate cyclase (GGDEF) domain protein	LEP1GSC150_0381	Leptospira interrogans serovar Copenhageni str. LT2050	323
M3H814	M3H814_LEPIT	Cyclic diguanylate phosphodiesterase (EAL) domain protein	LEP1GSC150_0649	Leptospira interrogans serovar Copenhageni str. LT2050	572
M3I1I8	M3I1I8_LEPIT	Cyclic diguanylate phosphodiesterase (EAL) domain protein	LEP1GSC150_5502	Leptospira interrogans serovar Copenhageni str. LT2050	437
M3GCY3	M3GCY3_LEPIT	Diguanylate cyclase (GGDEF) domain protein	LEP1GSC150_0380	Leptospira interrogans serovar Copenhageni str. LT2050	313
M3GCX9	M3GCX9_LEPIT	Diguanylate cyclase (GGDEF) domain protein	LEP1GSC150_0383	Leptospira interrogans serovar Copenhageni str. LT2050	317
M3IRF3	M3IRF3_LEPIT	Diguanylate cyclase (GGDEF) domain protein	LEP1GSC150_5479	Leptospira interrogans serovar Copenhageni str. LT2050	136
M3IPZ4	M3IPZ4_LEPIT	Diguanylate cyclase (GGDEF) domain protein	LEP1GSC150_0385	Leptospira interrogans serovar Copenhageni str. LT2050	313
M3GB65	M3GB65_LEPIT	Diguanylate cyclase (GGDEF) domain protein	LEP1GSC150_3348	Leptospira interrogans serovar Copenhageni str. LT2050	328
M3GCY7	M3GCY7_LEPIT	Diguanylate cyclase (GGDEF) domain protein	LEP1GSC150_0386	Leptospira interrogans serovar Copenhageni str. LT2050	272
M3IRT3	M3IRT3_LEPIT	Diguanylate cyclase (GGDEF) domain protein	LEP1GSC150_0384	Leptospira interrogans serovar Copenhageni str. LT2050	308
M3IGU4	M3IGU4_LEPIT	Cache domain protein	LEP1GSC150_0651	Leptospira interrogans serovar Copenhageni str. LT2050	433
M3GE62	M3GE62_LEPIT	Diguanylate cyclase (GGDEF) domain protein	LEP1GSC150_3131	Leptospira interrogans serovar Copenhageni str. LT2050	43
M3HJ01	M3HJ01_LEPIT	EAL-domain associated signaling protein domain protein	LEP1GSC150_0198	Leptospira interrogans serovar Copenhageni str. LT2050	332
M3HDA2	M3HDA2_LEPIT	Cyclic diguanylate phosphodiesterase (EAL) domain protein	LEP1GSC150_0120	Leptospira interrogans serovar Copenhageni str. LT2050	221
M3GAC6	M3GAC6_LEPIT	Cyclic diguanylate phosphodiesterase (EAL) domain protein	LEP1GSC150_0121	Leptospira interrogans serovar Copenhageni str. LT2050	115
M3IMC6	M3IMC6_LEPIT	Cyclic diguanylate phosphodiesterase (EAL) domain protein	LEP1GSC150_2963	Leptospira interrogans serovar Copenhageni str. LT2050	45
M3H3Z7	M3H3Z7_LEPIT	EAL-domain associated signaling protein domain protein	LEP1GSC150_4215	Leptospira interrogans serovar Copenhageni str. LT2050	373
M3HV57	M3HV57_LEPIT	Cyclic diguanylate phosphodiesterase (EAL) domain protein	LEP1GSC150_2962	Leptospira interrogans serovar Copenhageni str. LT2050	264
M3IRQ3	M3IRQ3_LEPIT	Cyclic diguanylate phosphodiesterase (EAL) domain protein	LEP1GSC150_0370	Leptospira interrogans serovar Copenhageni str. LT2050	404
M3HPP6	M3HPP6_LEPIT	Cyclic diguanylate phosphodiesterase (EAL) domain protein	LEP1GSC150_1114	Leptospira interrogans serovar Copenhageni str. LT2050	450
M3GBE7	M3GBE7_LEPIT	HD domain protein	LEP1GSC150_3196	Leptospira interrogans serovar Copenhageni str. LT2050	181
M3HXQ3	M3HXQ3_LEPIT	PF11871 domain protein	LEP1GSC150_3682	Leptospira interrogans serovar Copenhageni str. LT2050	394
M3IQ34	M3IQ34_LEPIT	GAF domain protein	LEP1GSC150_3194	Leptospira interrogans serovar Copenhageni str. LT2050	462
M3G8F8	M3G8F8_LEPIT	PilZ domain-containing protein	LEP1GSC150_4998	Leptospira interrogans serovar Copenhageni str. LT2050	99
M3GCT9	M3GCT9_LEPIT	PF07614 family protein	LEP1GSC150_0422	Leptospira interrogans serovar Copenhageni str. LT2050	265
M3INE7	M3INE7_LEPIT	Type IV pilus assembly protein PilZ	LEP1GSC150_4891	Leptospira interrogans serovar Copenhageni str. LT2050	84
M3HZQ8	M3HZQ8_LEPIT	PF07614 family protein	LEP1GSC150_0148	Leptospira interrogans serovar Copenhageni str. LT2050	179
M3IL83	M3IL83_LEPIT	PilZ domain-containing protein	LEP1GSC150_0548	Leptospira interrogans serovar Copenhageni str. LT2050	85
M3HSL6	M3HSL6_LEPIT	Type IV pilus assembly protein PilZ	LEP1GSC150_2293	Leptospira interrogans serovar Copenhageni str. LT2050	119
M3HA28	M3HA28_LEPIT	PF07614 family protein	LEP1GSC150_2215	Leptospira interrogans serovar Copenhageni str. LT2050	294
M3IFA9	M3IFA9_LEPIT	PF07614 family protein	LEP1GSC150_1953	Leptospira interrogans serovar Copenhageni str. LT2050	205
M3IIX8	M3IIX8_LEPIT	Type IV pilus assembly protein PilZ	LEP1GSC150_0225	Leptospira interrogans serovar Copenhageni str. LT2050	87
M3G3L6	M3G3L6_LEPIT	PF07614 family protein	LEP1GSC150_0436	Leptospira interrogans serovar Copenhageni str. LT2050	333
M3I178	M3I178_LEPIT	Type IV pilus assembly protein PilZ	LEP1GSC150_2614	Leptospira interrogans serovar Copenhageni str. LT2050	357
M3IKT1	M3IKT1_LEPIT	protein-secreting ATPase (EC 7.4.2.8)	gspE LEP1GSC150_3692	Leptospira interrogans serovar Copenhageni str. LT2050	449
M3I2X1	M3I2X1_LEPIR	Diguanylate cyclase (GGDEF) domain protein	LEP1GSC151_2308	Leptospira interrogans serovar Grippotyphosa str. LT2186	320
M3I8N3	M3I8N3_LEPIR	Diguanylate cyclase (GGDEF) domain protein	LEP1GSC151_2761	Leptospira interrogans serovar Grippotyphosa str. LT2186	330
M3GQR3	M3GQR3_LEPIR	Diguanylate cyclase (GGDEF) domain protein	LEP1GSC151_2538	Leptospira interrogans serovar Grippotyphosa str. LT2186	212
M3I4T3	M3I4T3_LEPIR	Diguanylate cyclase (GGDEF) domain protein	LEP1GSC151_5417	Leptospira interrogans serovar Grippotyphosa str. LT2186	491
M3HC53	M3HC53_LEPIR	Diguanylate cyclase (GGDEF) domain protein	LEP1GSC151_2316	Leptospira interrogans serovar Grippotyphosa str. LT2186	315
M3FSK7	M3FSK7_LEPIR	Response regulator receiver domain protein	LEP1GSC151_5416	Leptospira interrogans serovar Grippotyphosa str. LT2186	419
M3GV45	M3GV45_LEPIR	GGDEF domain-containing protein	LEP1GSC151_2487	Leptospira interrogans serovar Grippotyphosa str. LT2186	401
M3HC31	M3HC31_LEPIR	Diguanylate cyclase (GGDEF) domain protein	LEP1GSC151_2311	Leptospira interrogans serovar Grippotyphosa str. LT2186	139
M3GUS3	M3GUS3_LEPIR	Diguanylate cyclase (GGDEF) domain protein	LEP1GSC151_3789	Leptospira interrogans serovar Grippotyphosa str. LT2186	321
M3ICZ2	M3ICZ2_LEPIR	Diguanylate cyclase (GGDEF) domain protein	LEP1GSC151_1560	Leptospira interrogans serovar Grippotyphosa str. LT2186	352
M3GUB1	M3GUB1_LEPIR	Diguanylate cyclase (GGDEF) domain protein	LEP1GSC151_2317	Leptospira interrogans serovar Grippotyphosa str. LT2186	136
M3I2W6	M3I2W6_LEPIR	Diguanylate cyclase (GGDEF) domain protein	LEP1GSC151_2314	Leptospira interrogans serovar Grippotyphosa str. LT2186	317
M3GU89	M3GU89_LEPIR	Diguanylate cyclase (GGDEF) domain protein	LEP1GSC151_2309	Leptospira interrogans serovar Grippotyphosa str. LT2186	75
M3HC26	M3HC26_LEPIR	PAS domain S-box protein	LEP1GSC151_2310	Leptospira interrogans serovar Grippotyphosa str. LT2186	236
M3I0Y9	M3I0Y9_LEPIR	Diguanylate cyclase (GGDEF) domain protein	LEP1GSC151_3805	Leptospira interrogans serovar Grippotyphosa str. LT2186	327
M3I4A0	M3I4A0_LEPIR	Diguanylate cyclase (GGDEF) domain protein	LEP1GSC151_2313	Leptospira interrogans serovar Grippotyphosa str. LT2186	308
M3I4R7	M3I4R7_LEPIR	Diguanylate cyclase (GGDEF) domain protein	LEP1GSC151_5419	Leptospira interrogans serovar Grippotyphosa str. LT2186	507
M3I455	M3I455_LEPIR	Cyclic diguanylate phosphodiesterase (EAL) domain protein	LEP1GSC151_0193	Leptospira interrogans serovar Grippotyphosa str. LT2186	103
M3I1M9	M3I1M9_LEPIR	Cyclic diguanylate phosphodiesterase (EAL) domain protein	LEP1GSC151_1198	Leptospira interrogans serovar Grippotyphosa str. LT2186	345
M3I5J6	M3I5J6_LEPIR	EAL domain-containing protein	LEP1GSC151_0420	Leptospira interrogans serovar Grippotyphosa str. LT2186	43
M3I779	M3I779_LEPIR	EAL-domain associated signaling protein domain protein	LEP1GSC151_3444	Leptospira interrogans serovar Grippotyphosa str. LT2186	424
M3IBJ9	M3IBJ9_LEPIR	Cyclic diguanylate phosphodiesterase (EAL) domain protein	LEP1GSC151_0807	Leptospira interrogans serovar Grippotyphosa str. LT2186	222
M3GTL7	M3GTL7_LEPIR	Cyclic diguanylate phosphodiesterase (EAL) domain protein	LEP1GSC151_0061	Leptospira interrogans serovar Grippotyphosa str. LT2186	321
M3FM98	M3FM98_LEPIR	Cyclic diguanylate phosphodiesterase (EAL) domain protein	LEP1GSC151_5154	Leptospira interrogans serovar Grippotyphosa str. LT2186	425
M3FW94	M3FW94_LEPIR	Cyclic diguanylate phosphodiesterase (EAL) domain protein	LEP1GSC151_2418	Leptospira interrogans serovar Grippotyphosa str. LT2186	404
M3I3D7	M3I3D7_LEPIR	Cyclic diguanylate phosphodiesterase (EAL) domain protein	LEP1GSC151_5415	Leptospira interrogans serovar Grippotyphosa str. LT2186	145
M3HKV5	M3HKV5_LEPIR	Cyclic diguanylate phosphodiesterase (EAL) domain protein	LEP1GSC151_0808	Leptospira interrogans serovar Grippotyphosa str. LT2186	62
M3I090	M3I090_LEPIR	Cyclic diguanylate phosphodiesterase (EAL) domain protein	LEP1GSC151_5442	Leptospira interrogans serovar Grippotyphosa str. LT2186	450
M3FYA8	M3FYA8_LEPIR	Cyclic diguanylate phosphodiesterase (EAL) domain protein	LEP1GSC151_0849	Leptospira interrogans serovar Grippotyphosa str. LT2186	315
M3I8H4	M3I8H4_LEPIR	PF11871 domain protein	LEP1GSC151_2969	Leptospira interrogans serovar Grippotyphosa str. LT2186	394
M3GVJ4	M3GVJ4_LEPIR	GAF domain protein	LEP1GSC151_2391	Leptospira interrogans serovar Grippotyphosa str. LT2186	423
M3FTF1	M3FTF1_LEPIR	HD domain protein	LEP1GSC151_2393	Leptospira interrogans serovar Grippotyphosa str. LT2186	247
M3HF69	M3HF69_LEPIR	PF07614 family protein	LEP1GSC151_3443	Leptospira interrogans serovar Grippotyphosa str. LT2186	392
M3HXU8	M3HXU8_LEPIR	PF07614 family protein	LEP1GSC151_4340	Leptospira interrogans serovar Grippotyphosa str. LT2186	374
M3I1T2	M3I1T2_LEPIR	Type IV pilus assembly protein PilZ	LEP1GSC151_4461	Leptospira interrogans serovar Grippotyphosa str. LT2186	84
M3I395	M3I395_LEPIR	PilZ domain-containing protein	LEP1GSC151_3519	Leptospira interrogans serovar Grippotyphosa str. LT2186	85
M3GZG5	M3GZG5_LEPIR	Type IV pilus assembly protein PilZ	LEP1GSC151_1219	Leptospira interrogans serovar Grippotyphosa str. LT2186	119
M3HJP8	M3HJP8_LEPIR	PF07614 family protein	LEP1GSC151_2104	Leptospira interrogans serovar Grippotyphosa str. LT2186	381
M3I6U5	M3I6U5_LEPIR	PF07614 family protein	LEP1GSC151_1734	Leptospira interrogans serovar Grippotyphosa str. LT2186	379
M3G034	M3G034_LEPIR	Type IV pilus assembly protein PilZ	LEP1GSC151_1568	Leptospira interrogans serovar Grippotyphosa str. LT2186	357
M3HGG9	M3HGG9_LEPIR	protein-secreting ATPase (EC 7.4.2.8)	gspE LEP1GSC151_2979	Leptospira interrogans serovar Grippotyphosa str. LT2186	557
A0A0M4NIC0	A0A0M4NIC0_LEPIR	Signal transduction protein containing REC,GGDEF and EAL domains	G436_1356	Leptospira interrogans serovar Hardjo str. Norma	569
A0A0M4NXP4	A0A0M4NXP4_LEPIR	GGDEF family protein	G436_3023	Leptospira interrogans serovar Hardjo str. Norma	320
A0A0M3TLW8	A0A0M3TLW8_LEPIR	GGDEF domain receiver component of a two component response regulator	pleD G436_2652	Leptospira interrogans serovar Hardjo str. Norma	330
A0A0M4N6X4	A0A0M4N6X4_LEPIR	GGDEF family protein	G436_3018	Leptospira interrogans serovar Hardjo str. Norma	315
A0A0M4NXF4	A0A0M4NXF4_LEPIR	cGMP-specific phosphodiesterase	G436_2884	Leptospira interrogans serovar Hardjo str. Norma	718
A0A0M4NCS3	A0A0M4NCS3_LEPIR	Response regulator containing EAL domain	G436_4741	Leptospira interrogans serovar Hardjo str. Norma	572
A0A0M4NXF8	A0A0M4NXF8_LEPIR	Response regulator	G436_1660	Leptospira interrogans serovar Hardjo str. Norma	352
A0A0M3TM42	A0A0M3TM42_LEPIR	GGDEF family protein	G436_3017	Leptospira interrogans serovar Hardjo str. Norma	313
A0A0M4P1N0	A0A0M4P1N0_LEPIR	Signal transduction protein containing GGDEF and EAL domains	G436_4016	Leptospira interrogans serovar Hardjo str. Norma	504
A0A0M4MVD4	A0A0M4MVD4_LEPIR	GGDEF family protein	G436_3019	Leptospira interrogans serovar Hardjo str. Norma	317
A0A0M4N9M9	A0A0M4N9M9_LEPIR	GGDEF family protein	G436_4742	Leptospira interrogans serovar Hardjo str. Norma	533
A0A0M3TM41	A0A0M3TM41_LEPIR	GGDEF family protein	G436_3021	Leptospira interrogans serovar Hardjo str. Norma	313
A0A0M4MVG8	A0A0M4MVG8_LEPIR	Two-component response regulator	G436_2820	Leptospira interrogans serovar Hardjo str. Norma	409
A0A0M5LFH5	A0A0M5LFH5_LEPIR	GGDEF family protein	G436_3022	Leptospira interrogans serovar Hardjo str. Norma	306
A0A0M4NZH3	A0A0M4NZH3_LEPIR	Response regulator with GGDEF domain	G436_4036	Leptospira interrogans serovar Hardjo str. Norma	327
A0A0M4NL99	A0A0M4NL99_LEPIR	GGDEF family protein	G436_3020	Leptospira interrogans serovar Hardjo str. Norma	308
A0A0M3TN28	A0A0M3TN28_LEPIR	GGDEF family protein	G436_4744	Leptospira interrogans serovar Hardjo str. Norma	507
A0A0M4MU87	A0A0M4MU87_LEPIR	Signal transduction protein containing a EAL domain	rtn2 G436_2080	Leptospira interrogans serovar Hardjo str. Norma	424
A0A0M4N426	A0A0M4N426_LEPIR	Signal transduction protein containing a EAL domain	rtn1 G436_1226	Leptospira interrogans serovar Hardjo str. Norma	297
A0A0M5L727	A0A0M5L727_LEPIR	EAL domain protein	G436_0659	Leptospira interrogans serovar Hardjo str. Norma	425
A0A0M3TN11	A0A0M3TN11_LEPIR	Diguanylate phosphodiesterase	G436_4653	Leptospira interrogans serovar Hardjo str. Norma	493
A0A0M3TM25	A0A0M3TM25_LEPIR	Signal transduction protein containing REC and EAL domains	G436_2940	Leptospira interrogans serovar Hardjo str. Norma	404
A0A0M3TN32	A0A0M3TN32_LEPIR	EAL domain-containing protein	G436_4764	Leptospira interrogans serovar Hardjo str. Norma	450
A0A0M5LAB3	A0A0M5LAB3_LEPIR	C-di-GMP phosphodiesterase	G436_0155	Leptospira interrogans serovar Hardjo str. Norma	489
A0A0M5L847	A0A0M5L847_LEPIR	Response regulator with HD-GYP domain	G436_2516	Leptospira interrogans serovar Hardjo str. Norma	394
A0A0M4NWF4	A0A0M4NWF4_LEPIR	Response regulator with HD-GYP domain	G436_1084	Leptospira interrogans serovar Hardjo str. Norma	660
A0A0M4MR66	A0A0M4MR66_LEPIR	C-di-GMP phosphodiesterase	G436_0157	Leptospira interrogans serovar Hardjo str. Norma	498
A0A0M3TKG1	A0A0M3TKG1_LEPIR	PF07614 family protein	G436_0059	Leptospira interrogans serovar Hardjo str. Norma	382
A0A0M5LE58	A0A0M5LE58_LEPIR	PilZ domain-containing protein	G436_0142	Leptospira interrogans serovar Hardjo str. Norma	70
A0A0M4MTL4	A0A0M4MTL4_LEPIR	PilZ domain-containing protein	G436_1999	Leptospira interrogans serovar Hardjo str. Norma	101
A0A0M4NUP3	A0A0M4NUP3_LEPIR	PilZ domain-containing protein	G436_1372	Leptospira interrogans serovar Hardjo str. Norma	119
A0A0M3TL58	A0A0M3TL58_LEPIR	PF07614 family protein	G436_1308	Leptospira interrogans serovar Hardjo str. Norma	389
A0A0M5L8U2	A0A0M5L8U2_LEPIR	PilZ domain-containing protein	G436_3541	Leptospira interrogans serovar Hardjo str. Norma	428
A0A0M4NZ69	A0A0M4NZ69_LEPIR	PF07614 family protein	G436_3854	Leptospira interrogans serovar Hardjo str. Norma	379
A0A0M3TLC8	A0A0M3TLC8_LEPIR	PilZ domain-containing protein	G436_1667	Leptospira interrogans serovar Hardjo str. Norma	357
A0A0M4N648	A0A0M4N648_LEPIR	protein-secreting ATPase (EC 7.4.2.8)	gspE G436_2508	Leptospira interrogans serovar Hardjo str. Norma	557
A0AAW4JZ05	A0AAW4JZ05_LEPIR	Type II secretion system ATPase GspE	gspE J6377_06775	Leptospira interrogans serovar Icterohaemorrhagiae	557
M6R3C2	M6R3C2_LEPIR	GGDEF domain-containing protein	LEP1GSC116_4342	Leptospira interrogans serovar Icterohaemorrhagiae str. Verdun HP	132
M6RDM1	M6RDM1_LEPIR	Cyclic diguanylate phosphodiesterase (EAL) domain protein	LEP1GSC116_3768	Leptospira interrogans serovar Icterohaemorrhagiae str. Verdun HP	569
M6S2N4	M6S2N4_LEPIR	Diguanylate cyclase (GGDEF) domain protein	LEP1GSC116_4397	Leptospira interrogans serovar Icterohaemorrhagiae str. Verdun HP	320
M6RFG8	M6RFG8_LEPIR	Diguanylate cyclase (GGDEF) domain protein	LEP1GSC116_1484	Leptospira interrogans serovar Icterohaemorrhagiae str. Verdun HP	297
M6RDF2	M6RDF2_LEPIR	GGDEF domain-containing protein	LEP1GSC116_4260	Leptospira interrogans serovar Icterohaemorrhagiae str. Verdun HP	235
M6RN59	M6RN59_LEPIR	Diguanylate cyclase (GGDEF) domain protein	LEP1GSC116_4392	Leptospira interrogans serovar Icterohaemorrhagiae str. Verdun HP	315
M6RE35	M6RE35_LEPIR	Cyclic diguanylate phosphodiesterase (EAL) domain protein	LEP1GSC116_5175	Leptospira interrogans serovar Icterohaemorrhagiae str. Verdun HP	555
M6RSY7	M6RSY7_LEPIR	Cyclic diguanylate phosphodiesterase (EAL) domain protein	LEP1GSC116_0914	Leptospira interrogans serovar Icterohaemorrhagiae str. Verdun HP	572
M6S3P8	M6S3P8_LEPIR	Diguanylate cyclase (GGDEF) domain protein	LEP1GSC116_4050	Leptospira interrogans serovar Icterohaemorrhagiae str. Verdun HP	352
M6RI46	M6RI46_LEPIR	Diguanylate cyclase (GGDEF) domain protein	LEP1GSC116_4390	Leptospira interrogans serovar Icterohaemorrhagiae str. Verdun HP	207
M6RN72	M6RN72_LEPIR	Diguanylate cyclase (GGDEF) domain protein	LEP1GSC116_4393	Leptospira interrogans serovar Icterohaemorrhagiae str. Verdun HP	317
M6RI54	M6RI54_LEPIR	Diguanylate cyclase (GGDEF) domain protein	LEP1GSC116_4395	Leptospira interrogans serovar Icterohaemorrhagiae str. Verdun HP	313
M6REJ5	M6REJ5_LEPIR	Diguanylate cyclase (GGDEF) domain protein	LEP1GSC116_4215	Leptospira interrogans serovar Icterohaemorrhagiae str. Verdun HP	321
M6RGC8	M6RGC8_LEPIR	Diguanylate cyclase (GGDEF) domain protein	LEP1GSC116_4396	Leptospira interrogans serovar Icterohaemorrhagiae str. Verdun HP	272
M6RST3	M6RST3_LEPIR	Diguanylate cyclase (GGDEF) domain protein	LEP1GSC116_5156	Leptospira interrogans serovar Icterohaemorrhagiae str. Verdun HP	327
M6RN64	M6RN64_LEPIR	Diguanylate cyclase (GGDEF) domain protein	LEP1GSC116_4394	Leptospira interrogans serovar Icterohaemorrhagiae str. Verdun HP	308
M6RCS7	M6RCS7_LEPIR	Cyclic diguanylate phosphodiesterase (EAL) domain protein	LEP1GSC116_0395	Leptospira interrogans serovar Icterohaemorrhagiae str. Verdun HP	98
M6R520	M6R520_LEPIR	Cyclic diguanylate phosphodiesterase (EAL) domain protein	LEP1GSC116_2200	Leptospira interrogans serovar Icterohaemorrhagiae str. Verdun HP	80
M6RI72	M6RI72_LEPIR	Cyclic diguanylate phosphodiesterase (EAL) domain protein	LEP1GSC116_0374	Leptospira interrogans serovar Icterohaemorrhagiae str. Verdun HP	485
M6RBD1	M6RBD1_LEPIR	Cyclic diguanylate phosphodiesterase (EAL) domain protein	LEP1GSC116_4296	Leptospira interrogans serovar Icterohaemorrhagiae str. Verdun HP	404
M6R4A5	M6R4A5_LEPIR	Cyclic diguanylate phosphodiesterase (EAL) domain protein	LEP1GSC116_1756	Leptospira interrogans serovar Icterohaemorrhagiae str. Verdun HP	450
M6S1S2	M6S1S2_LEPIR	EAL-domain associated signaling protein domain protein	LEP1GSC116_2909	Leptospira interrogans serovar Icterohaemorrhagiae str. Verdun HP	272
M6RF89	M6RF89_LEPIR	EAL-domain associated signaling protein domain protein	LEP1GSC116_2201	Leptospira interrogans serovar Icterohaemorrhagiae str. Verdun HP	107
M6S0U2	M6S0U2_LEPIR	HD domain protein	LEP1GSC116_2544	Leptospira interrogans serovar Icterohaemorrhagiae str. Verdun HP	382
M6S2E6	M6S2E6_LEPIR	GAF domain protein	LEP1GSC116_0326	Leptospira interrogans serovar Icterohaemorrhagiae str. Verdun HP	651
M6RLX6	M6RLX6_LEPIR	PF07614 family protein	LEP1GSC116_4866	Leptospira interrogans serovar Icterohaemorrhagiae str. Verdun HP	247
M6RMW2	M6RMW2_LEPIR	PF07614 family protein	LEP1GSC116_0992	Leptospira interrogans serovar Icterohaemorrhagiae str. Verdun HP	374
M6RAW9	M6RAW9_LEPIR	Type IV pilus assembly protein PilZ	LEP1GSC116_4753	Leptospira interrogans serovar Icterohaemorrhagiae str. Verdun HP	84
M6RP05	M6RP05_LEPIR	PF07614 family protein	LEP1GSC116_2715	Leptospira interrogans serovar Icterohaemorrhagiae str. Verdun HP	625
M6RK32	M6RK32_LEPIR	PF07614 family protein	LEP1GSC116_1033	Leptospira interrogans serovar Icterohaemorrhagiae str. Verdun HP	178
M6RL55	M6RL55_LEPIR	PilZ domain-containing protein	LEP1GSC116_3219	Leptospira interrogans serovar Icterohaemorrhagiae str. Verdun HP	85
M6R6P9	M6R6P9_LEPIR	Type IV pilus assembly protein PilZ	LEP1GSC116_3789	Leptospira interrogans serovar Icterohaemorrhagiae str. Verdun HP	119
M6RQA5	M6RQA5_LEPIR	PF07614 family protein	LEP1GSC116_1216	Leptospira interrogans serovar Icterohaemorrhagiae str. Verdun HP	368
M6RWG0	M6RWG0_LEPIR	PF07614 family protein	LEP1GSC116_3298	Leptospira interrogans serovar Icterohaemorrhagiae str. Verdun HP	379
M6RD25	M6RD25_LEPIR	Type IV pilus assembly protein PilZ	LEP1GSC116_4057	Leptospira interrogans serovar Icterohaemorrhagiae str. Verdun HP	357
M6RFH0	M6RFH0_LEPIR	protein-secreting ATPase (EC 7.4.2.8)	gspE LEP1GSC116_1015	Leptospira interrogans serovar Icterohaemorrhagiae str. Verdun HP	489
M6RDS6	M6RDS6_LEPIR	Type II secretion system protein GspE N-terminal domain-containing protein	LEP1GSC116_1016	Leptospira interrogans serovar Icterohaemorrhagiae str. Verdun HP	63
M3E5E1	M3E5E1_LEPIR	Cyclic diguanylate phosphodiesterase (EAL) domain protein	LEP1GSC067_0421	Leptospira interrogans serovar Lora str. TE 1992	569
M3EWE9	M3EWE9_LEPIR	Diguanylate cyclase (GGDEF) domain protein	LEP1GSC067_3847	Leptospira interrogans serovar Lora str. TE 1992	320
M3CIN4	M3CIN4_LEPIR	Diguanylate cyclase (GGDEF) domain protein	LEP1GSC067_0950	Leptospira interrogans serovar Lora str. TE 1992	330
M3EXP3	M3EXP3_LEPIR	Diguanylate cyclase (GGDEF) domain protein	LEP1GSC067_3840	Leptospira interrogans serovar Lora str. TE 1992	315
M3DJC9	M3DJC9_LEPIR	GAF domain protein	LEP1GSC067_0705	Leptospira interrogans serovar Lora str. TE 1992	718
M3ER88	M3ER88_LEPIR	Cyclic diguanylate phosphodiesterase (EAL) domain protein	LEP1GSC067_2198	Leptospira interrogans serovar Lora str. TE 1992	572
M3ECK9	M3ECK9_LEPIR	Diguanylate cyclase (GGDEF) domain protein	LEP1GSC067_2871	Leptospira interrogans serovar Lora str. TE 1992	352
M3DN01	M3DN01_LEPIR	Diguanylate cyclase (GGDEF) domain protein	LEP1GSC067_3839	Leptospira interrogans serovar Lora str. TE 1992	136
M3CHJ9	M3CHJ9_LEPIR	Diguanylate cyclase (GGDEF) domain protein	LEP1GSC067_2201	Leptospira interrogans serovar Lora str. TE 1992	524
M3ESS3	M3ESS3_LEPIR	Diguanylate cyclase (GGDEF) domain protein	LEP1GSC067_2199	Leptospira interrogans serovar Lora str. TE 1992	533
M3CMG2	M3CMG2_LEPIR	Diguanylate cyclase (GGDEF) domain protein	LEP1GSC067_3845	Leptospira interrogans serovar Lora str. TE 1992	313
M3E2H1	M3E2H1_LEPIR	Diguanylate cyclase (GGDEF) domain protein	LEP1GSC067_0773	Leptospira interrogans serovar Lora str. TE 1992	409
M3EW56	M3EW56_LEPIR	Diguanylate cyclase (GGDEF) domain protein	LEP1GSC067_3846	Leptospira interrogans serovar Lora str. TE 1992	306
M3CTW0	M3CTW0_LEPIR	Diguanylate cyclase (GGDEF) domain protein	LEP1GSC067_1972	Leptospira interrogans serovar Lora str. TE 1992	327
M3CM52	M3CM52_LEPIR	Diguanylate cyclase (GGDEF) domain protein	LEP1GSC067_3844	Leptospira interrogans serovar Lora str. TE 1992	308
M3DMX2	M3DMX2_LEPIR	Diguanylate cyclase (GGDEF) domain protein	LEP1GSC067_3843	Leptospira interrogans serovar Lora str. TE 1992	216
M3EUX1	M3EUX1_LEPIR	EAL-domain associated signaling protein domain protein	LEP1GSC067_3311	Leptospira interrogans serovar Lora str. TE 1992	424
M3EWM1	M3EWM1_LEPIR	Cyclic diguanylate phosphodiesterase (EAL) domain protein	LEP1GSC067_4712	Leptospira interrogans serovar Lora str. TE 1992	297
M3EU09	M3EU09_LEPIR	Cyclic diguanylate phosphodiesterase (EAL) domain protein	LEP1GSC067_2477	Leptospira interrogans serovar Lora str. TE 1992	425
M3ERI0	M3ERI0_LEPIR	Cyclic diguanylate phosphodiesterase (EAL) domain protein	LEP1GSC067_2110	Leptospira interrogans serovar Lora str. TE 1992	493
M3DSJ9	M3DSJ9_LEPIR	Cyclic diguanylate phosphodiesterase (EAL) domain protein	LEP1GSC067_0651	Leptospira interrogans serovar Lora str. TE 1992	404
M3DVD4	M3DVD4_LEPIR	Cyclic diguanylate phosphodiesterase (EAL) domain protein	LEP1GSC067_1995	Leptospira interrogans serovar Lora str. TE 1992	341
M3ER54	M3ER54_LEPIR	Cyclic diguanylate phosphodiesterase (EAL) domain protein	LEP1GSC067_2222	Leptospira interrogans serovar Lora str. TE 1992	450
M3F0C7	M3F0C7_LEPIR	C-di-GMP phosphodiesterase	LEP1GSC067_1366	Leptospira interrogans serovar Lora str. TE 1992	489
M3CRP4	M3CRP4_LEPIR	PF11871 domain protein	LEP1GSC067_1113	Leptospira interrogans serovar Lora str. TE 1992	394
M3CMH9	M3CMH9_LEPIR	GAF domain protein	LEP1GSC067_4299	Leptospira interrogans serovar Lora str. TE 1992	660
M3CNY1	M3CNY1_LEPIR	PF07614 family protein	LEP1GSC067_4056	Leptospira interrogans serovar Lora str. TE 1992	426
M3EUW5	M3EUW5_LEPIR	PF07614 family protein	LEP1GSC067_3312	Leptospira interrogans serovar Lora str. TE 1992	392
M3E572	M3E572_LEPIR	PilZ domain-containing protein	LEP1GSC067_1479	Leptospira interrogans serovar Lora str. TE 1992	128
M3EUP9	M3EUP9_LEPIR	PF07614 family protein	LEP1GSC067_1478	Leptospira interrogans serovar Lora str. TE 1992	229
M3E9H8	M3E9H8_LEPIR	Type IV pilus assembly protein PilZ	LEP1GSC067_1379	Leptospira interrogans serovar Lora str. TE 1992	84
M3EZ82	M3EZ82_LEPIR	PilZ domain-containing protein	LEP1GSC067_3231	Leptospira interrogans serovar Lora str. TE 1992	85
M3DUF6	M3DUF6_LEPIR	Type IV pilus assembly protein PilZ	LEP1GSC067_0439	Leptospira interrogans serovar Lora str. TE 1992	119
M3CT75	M3CT75_LEPIR	PF07614 family protein	LEP1GSC067_4775	Leptospira interrogans serovar Lora str. TE 1992	389
M3DPH8	M3DPH8_LEPIR	PF07614 family protein	LEP1GSC067_4150	Leptospira interrogans serovar Lora str. TE 1992	428
M3CL71	M3CL71_LEPIR	PF07614 family protein	LEP1GSC067_4640	Leptospira interrogans serovar Lora str. TE 1992	379
M3F3V1	M3F3V1_LEPIR	Type IV pilus assembly protein PilZ	LEP1GSC067_2877	Leptospira interrogans serovar Lora str. TE 1992	357
M3CRS5	M3CRS5_LEPIR	protein-secreting ATPase (EC 7.4.2.8)	gspE LEP1GSC067_1124	Leptospira interrogans serovar Lora str. TE 1992	489
A0AAQ1NWM1	A0AAQ1NWM1_LEPIR	Response regulator	LMANV2_200030	Leptospira interrogans serovar Manilae	569
A0AAC8UG46	A0AAC8UG46_LEPIR	Diguanylate cyclase	LIMHP_07040	Leptospira interrogans serovar Manilae	330
A0AAQ1NU55	A0AAQ1NU55_LEPIR	Diguanylate cyclase (GGDEF) domain protein	LMANV2_150005	Leptospira interrogans serovar Manilae	330
A0AAC8UFE1	A0AAC8UFE1_LEPIR	Diguanylate cyclase	LIMHP_05460	Leptospira interrogans serovar Manilae	315
A0AAQ1SP53	A0AAQ1SP53_LEPIR	Diguanylate cyclase (GGDEF) domain protein	LMANV2_360014	Leptospira interrogans serovar Manilae	315
A0AAQ1NWG2	A0AAQ1NWG2_LEPIR	Cyclic diguanylate phosphodiesterase (EAL) domain protein	LMANV2_20042	Leptospira interrogans serovar Manilae	555
A0AAQ1NV51	A0AAQ1NV51_LEPIR	GAF domain protein	LMANV2_160003	Leptospira interrogans serovar Manilae	718
A0AAQ1NZ28	A0AAQ1NZ28_LEPIR	Response regulator containing EAL domain	LMANV2_270021	Leptospira interrogans serovar Manilae	572
A0AAC8UHA2	A0AAC8UHA2_LEPIR	Diguanylate cyclase	LIMHP_11290	Leptospira interrogans serovar Manilae	352
A0AAQ1SQJ8	A0AAQ1SQJ8_LEPIR	Diguanylate cyclase (GGDEF) domain protein	LMANV2_750001	Leptospira interrogans serovar Manilae	352
A0AAC8UKH1	A0AAC8UKH1_LEPIR	Diguanylate cyclase	LIMHP_18785	Leptospira interrogans serovar Manilae	560
A0AAQ1NXK3	A0AAQ1NXK3_LEPIR	Diguanylate cyclase (GGDEF) domain protein	LMANV2_270020	Leptospira interrogans serovar Manilae	560
A0AAC8UFR1	A0AAC8UFR1_LEPIR	Diguanylate cyclase	LIMHP_05470	Leptospira interrogans serovar Manilae	313
A0AAQ1SNW6	A0AAQ1SNW6_LEPIR	Diguanylate cyclase (GGDEF) domain protein	LMANV2_360013	Leptospira interrogans serovar Manilae	313
A0AAC8UFY5	A0AAC8UFY5_LEPIR	Diguanylate cyclase	LIMHP_05455	Leptospira interrogans serovar Manilae	317
A0AAQ1SNY1	A0AAQ1SNY1_LEPIR	Diguanylate cyclase (GGDEF) domain protein	LMANV2_360015	Leptospira interrogans serovar Manilae	317
A0AAC8UFV9	A0AAC8UFV9_LEPIR	Diguanylate cyclase	LIMHP_05435	Leptospira interrogans serovar Manilae	320
A0AAQ1NZY1	A0AAQ1NZY1_LEPIR	GGDEF family protein	LMANV2_360019	Leptospira interrogans serovar Manilae	320
A0AAC8UKR6	A0AAC8UKR6_LEPIR	Diguanylate cyclase	LIMHP_18790	Leptospira interrogans serovar Manilae	522
A0AAQ1NXR3	A0AAQ1NXR3_LEPIR	Diguanylate cyclase (GGDEF) domain protein	LMANV2_270019	Leptospira interrogans serovar Manilae	522
A0AAC8UFE3	A0AAC8UFE3_LEPIR	Diguanylate cyclase	LIMHP_05445	Leptospira interrogans serovar Manilae	313
A0AAQ1NZ47	A0AAQ1NZ47_LEPIR	Diguanylate cyclase (GGDEF) domain protein	LMANV2_360017	Leptospira interrogans serovar Manilae	313
A0AAC9ENU2	A0AAC9ENU2_LEPIR	Diguanylate cyclase	LIMHP_06365	Leptospira interrogans serovar Manilae	409
A0AAQ1NUN0	A0AAQ1NUN0_LEPIR	Two-component response regulator	LMANV2_160070	Leptospira interrogans serovar Manilae	409
A0AAC8UFM7	A0AAC8UFM7_LEPIR	Diguanylate cyclase	LIMHP_05440	Leptospira interrogans serovar Manilae	306
A0AAQ1P081	A0AAQ1P081_LEPIR	Diguanylate cyclase (GGDEF) domain protein	LMANV2_360018	Leptospira interrogans serovar Manilae	306
A0AAC8UEI3	A0AAC8UEI3_LEPIR	Diguanylate cyclase	LIMHP_01760	Leptospira interrogans serovar Manilae	327
A0AAQ1SMP7	A0AAQ1SMP7_LEPIR	Diguanylate cyclase (GGDEF) domain protein	LMANV2_20023	Leptospira interrogans serovar Manilae	327
A0AAC8UG18	A0AAC8UG18_LEPIR	Diguanylate cyclase	LIMHP_05450	Leptospira interrogans serovar Manilae	308
A0AAQ1NZ79	A0AAQ1NZ79_LEPIR	Diguanylate cyclase (GGDEF) domain protein	LMANV2_360016	Leptospira interrogans serovar Manilae	308
A0AAQ1P0I0	A0AAQ1P0I0_LEPIR	EAL-domain associated signaling protein domain protein	LMANV2_290050	Leptospira interrogans serovar Manilae	424
A0AAQ1P237	A0AAQ1P237_LEPIR	Diguanylate phosphodiesterase	LMANV2_90224	Leptospira interrogans serovar Manilae	534
A0AAQ1SQ11	A0AAQ1SQ11_LEPIR	Cyclic diguanylate phosphodiesterase (EAL) domain protein	LMANV2_530027	Leptospira interrogans serovar Manilae	297
A0AAQ1NVG8	A0AAQ1NVG8_LEPIR	Diguanylate phosphodiesterase	LMANV2_170035	Leptospira interrogans serovar Manilae	425
A0AAQ1P1N9	A0AAQ1P1N9_LEPIR	Cyclic diguanylate phosphodiesterase (EAL) domain protein	LMANV2_540015	Leptospira interrogans serovar Manilae	404
A0AAQ1SQL9	A0AAQ1SQL9_LEPIR	EAL domain-containing protein	LMANV2_90001	Leptospira interrogans serovar Manilae	450
A0AAC8UDY5	A0AAC8UDY5_LEPIR	C-di-GMP phosphodiesterase	LIMHP_00725	Leptospira interrogans serovar Manilae	489
A0AAC9ENL2	A0AAC9ENL2_LEPIR	Pilus assembly protein PilZ	LIMHP_00675	Leptospira interrogans serovar Manilae	115
A0AAQ1P089	A0AAQ1P089_LEPIR	Type IV pilus assembly protein PilZ	LMANV2_370115	Leptospira interrogans serovar Manilae	115
A0AAC8UI60	A0AAC8UI60_LEPIR	Pilus assembly protein PilZ	LIMHP_12435	Leptospira interrogans serovar Manilae	119
A0AAQ1SMS0	A0AAQ1SMS0_LEPIR	PilZ domain-containing protein	LMANV2_200012	Leptospira interrogans serovar Manilae	119
A0AAQ1NW07	A0AAQ1NW07_LEPIR	PilZ domain-containing protein	LMANV2_240001	Leptospira interrogans serovar Manilae	428
A0AAC8UHU5	A0AAC8UHU5_LEPIR	Pilus assembly protein PilZ	LIMHP_11265	Leptospira interrogans serovar Manilae	357
A0AAQ1P0T2	A0AAQ1P0T2_LEPIR	PilZ domain-containing protein	LMANV2_460005	Leptospira interrogans serovar Manilae	357
A0AAQ1SQ52	A0AAQ1SQ52_LEPIR	protein-secreting ATPase (EC 7.4.2.8)	outE LMANV2_590064	Leptospira interrogans serovar Manilae	557
A0AA41BL05	A0AA41BL05_LEPIR	Diguanylate cyclase	IQB77_23075	Leptospira interrogans serovar Pomona	92
A0AA41BKW7	A0AA41BKW7_LEPIR	GGDEF domain-containing protein	IQB77_21235	Leptospira interrogans serovar Pomona	36
A0AA41BHH7	A0AA41BHH7_LEPIR	EAL domain-containing protein	IQB77_02670	Leptospira interrogans serovar Pomona	569
A0AA40WBJ0	A0AA40WBJ0_LEPIR	GGDEF domain-containing protein	IQB77_10865	Leptospira interrogans serovar Pomona	320
A0AA41BIP6	A0AA41BIP6_LEPIR	Diguanylate cyclase	IQB77_09315	Leptospira interrogans serovar Pomona	330
A0AA40WBG1	A0AA40WBG1_LEPIR	GGDEF domain-containing protein	IQB77_10840	Leptospira interrogans serovar Pomona	315
A0AA40WBN9	A0AA40WBN9_LEPIR	EAL domain-containing protein	IQB77_10510	Leptospira interrogans serovar Pomona	555
A0AA40WB57	A0AA40WB57_LEPIR	GAF domain-containing protein	IQB77_09045	Leptospira interrogans serovar Pomona	718
A0AA40W7X5	A0AA40W7X5_LEPIR	EAL domain-containing protein	IQB77_00820	Leptospira interrogans serovar Pomona	572
A0AA40WER8	A0AA40WER8_LEPIR	Sensor domain-containing diguanylate cyclase	IQB77_18300	Leptospira interrogans serovar Pomona	352
A0AA40WBR1	A0AA40WBR1_LEPIR	GGDEF domain-containing protein	IQB77_10835	Leptospira interrogans serovar Pomona	313
A0AA40WBV4	A0AA40WBV4_LEPIR	GGDEF domain-containing protein	IQB77_10845	Leptospira interrogans serovar Pomona	317
A0AA40W7X0	A0AA40W7X0_LEPIR	Diguanylate cyclase	IQB77_00810	Leptospira interrogans serovar Pomona	524
A0AA40W7Z3	A0AA40W7Z3_LEPIR	Diguanylate cyclase	IQB77_00815	Leptospira interrogans serovar Pomona	533
A0AA40WBI1	A0AA40WBI1_LEPIR	GGDEF domain-containing protein	IQB77_10855	Leptospira interrogans serovar Pomona	313
A0AA40WCX5	A0AA40WCX5_LEPIR	GGDEF domain-containing protein	IQB77_14055	Leptospira interrogans serovar Pomona	409
A0AA40WBG8	A0AA40WBG8_LEPIR	GGDEF domain-containing protein	IQB77_10860	Leptospira interrogans serovar Pomona	306
A0AA40W876	A0AA40W876_LEPIR	GGDEF domain-containing protein	IQB77_01515	Leptospira interrogans serovar Pomona	696
A0AA40WBE5	A0AA40WBE5_LEPIR	Sensor domain-containing diguanylate cyclase	IQB77_10595	Leptospira interrogans serovar Pomona	327
A0AA40WBM5	A0AA40WBM5_LEPIR	GGDEF domain-containing protein	IQB77_10850	Leptospira interrogans serovar Pomona	308
A0AA40WEN4	A0AA40WEN4_LEPIR	GGDEF domain-containing protein	IQB77_19565	Leptospira interrogans serovar Pomona	219
A0AA40WGT7	A0AA40WGT7_LEPIR	Diguanylate phosphodiesterase	IQB77_23665	Leptospira interrogans serovar Pomona	149
A0AA40W887	A0AA40W887_LEPIR	EAL domain-containing protein	IQB77_01210	Leptospira interrogans serovar Pomona	534
A0AA40WC32	A0AA40WC32_LEPIR	EAL domain-containing protein	IQB77_12720	Leptospira interrogans serovar Pomona	297
A0AA41BIF6	A0AA41BIF6_LEPIR	EAL domain-containing protein	IQB77_08075	Leptospira interrogans serovar Pomona	425
A0AA40WAV6	A0AA40WAV6_LEPIR	EAL domain-containing response regulator	IQB77_08835	Leptospira interrogans serovar Pomona	404
A0AA40W823	A0AA40W823_LEPIR	EAL domain-containing protein	IQB77_00730	Leptospira interrogans serovar Pomona	450
A0AA40WFJ1	A0AA40WFJ1_LEPIR	EAL domain-containing protein	IQB77_21980	Leptospira interrogans serovar Pomona	71
A0AA40WDF1	A0AA40WDF1_LEPIR	C-di-GMP phosphodiesterase	IQB77_16105	Leptospira interrogans serovar Pomona	489
A0AA40W9W9	A0AA40W9W9_LEPIR	DUF3391 domain-containing protein	IQB77_05930	Leptospira interrogans serovar Pomona	394
A0AA41BIK0	A0AA41BIK0_LEPIR	GAF domain-containing protein	IQB77_08765	Leptospira interrogans serovar Pomona	660
A0AA40WBL6	A0AA40WBL6_LEPIR	DUF1577 domain-containing protein	IQB77_10270	Leptospira interrogans serovar Pomona	382
A0AA40WDH5	A0AA40WDH5_LEPIR	PilZ domain-containing protein	IQB77_16055	Leptospira interrogans serovar Pomona	115
A0AA40W914	A0AA40W914_LEPIR	DUF1577 domain-containing protein	IQB77_03845	Leptospira interrogans serovar Pomona	389
A0AA41BHJ8	A0AA41BHJ8_LEPIR	PilZ domain-containing protein	IQB77_03500	Leptospira interrogans serovar Pomona	101
A0AA41BHH3	A0AA41BHH3_LEPIR	PilZ domain-containing protein	IQB77_02745	Leptospira interrogans serovar Pomona	119
A0AA40W8K4	A0AA40W8K4_LEPIR	DUF1577 domain-containing protein	IQB77_02480	Leptospira interrogans serovar Pomona	389
A0AA40WA63	A0AA40WA63_LEPIR	DUF1577 domain-containing protein	IQB77_06725	Leptospira interrogans serovar Pomona	428
A0AA41BJ46	A0AA41BJ46_LEPIR	DUF1577 domain-containing protein	IQB77_12460	Leptospira interrogans serovar Pomona	379
A0AA40WC06	A0AA40WC06_LEPIR	PilZ domain-containing protein	IQB77_12400	Leptospira interrogans serovar Pomona	357
A0AA40WFC3	A0AA40WFC3_LEPIR	PilZ domain-containing protein	IQB77_21380	Leptospira interrogans serovar Pomona	35
A0AA41BI11	A0AA41BI11_LEPIR	protein-secreting ATPase (EC 7.4.2.8)	gspE IQB77_05970	Leptospira interrogans serovar Pomona	557
M6ZGL5	M6ZGL5_LEPIR	Diguanylate cyclase (GGDEF) domain protein	LEP1GSC124_1763	Leptospira interrogans serovar Pyrogenes str. 200701872	83
M6ZQ40	M6ZQ40_LEPIR	Cyclic diguanylate phosphodiesterase (EAL) domain protein	LEP1GSC124_3940	Leptospira interrogans serovar Pyrogenes str. 200701872	224
M6ZGM0	M6ZGM0_LEPIR	Diguanylate cyclase (GGDEF) domain protein	LEP1GSC124_1760	Leptospira interrogans serovar Pyrogenes str. 200701872	320
M7A788	M7A788_LEPIR	Diguanylate cyclase (GGDEF) domain protein	LEP1GSC124_1353	Leptospira interrogans serovar Pyrogenes str. 200701872	328
M6ZKY8	M6ZKY8_LEPIR	Diguanylate cyclase (GGDEF) domain protein	LEP1GSC124_4709	Leptospira interrogans serovar Pyrogenes str. 200701872	194
M6ZG14	M6ZG14_LEPIR	Diguanylate cyclase (GGDEF) domain protein	LEP1GSC124_1766	Leptospira interrogans serovar Pyrogenes str. 200701872	315
M6ZLJ3	M6ZLJ3_LEPIR	Cyclic diguanylate phosphodiesterase (EAL) domain protein	LEP1GSC124_2193	Leptospira interrogans serovar Pyrogenes str. 200701872	555
M6ZFF9	M6ZFF9_LEPIR	GAF domain protein	LEP1GSC124_4631	Leptospira interrogans serovar Pyrogenes str. 200701872	718
M6ZNS4	M6ZNS4_LEPIR	Diguanylate cyclase (GGDEF) domain protein	LEP1GSC124_1846	Leptospira interrogans serovar Pyrogenes str. 200701872	109
M6ZUI2	M6ZUI2_LEPIR	PAS domain S-box protein	LEP1GSC124_1768	Leptospira interrogans serovar Pyrogenes str. 200701872	235
M6ZM22	M6ZM22_LEPIR	Diguanylate cyclase (GGDEF) domain protein	LEP1GSC124_1762	Leptospira interrogans serovar Pyrogenes str. 200701872	313
M7A3B3	M7A3B3_LEPIR	Diguanylate cyclase (GGDEF) domain protein	LEP1GSC124_1761	Leptospira interrogans serovar Pyrogenes str. 200701872	306
M7AA78	M7AA78_LEPIR	Diguanylate cyclase (GGDEF) domain protein	LEP1GSC124_2168	Leptospira interrogans serovar Pyrogenes str. 200701872	327
M6ZF52	M6ZF52_LEPIR	PAS domain S-box protein	LEP1GSC124_0383	Leptospira interrogans serovar Pyrogenes str. 200701872	181
M6ZSI8	M6ZSI8_LEPIR	Diguanylate cyclase (GGDEF) domain protein	LEP1GSC124_0382	Leptospira interrogans serovar Pyrogenes str. 200701872	216
M6ZH68	M6ZH68_LEPIR	Diguanylate cyclase (GGDEF) domain protein	LEP1GSC124_1767	Leptospira interrogans serovar Pyrogenes str. 200701872	69
M6ZQ35	M6ZQ35_LEPIR	Cyclic diguanylate phosphodiesterase (EAL) domain protein	LEP1GSC124_3941	Leptospira interrogans serovar Pyrogenes str. 200701872	140
M7A4B1	M7A4B1_LEPIR	EAL-domain associated signaling protein domain protein	LEP1GSC124_1493	Leptospira interrogans serovar Pyrogenes str. 200701872	373
M6ZDS0	M6ZDS0_LEPIR	Cyclic diguanylate phosphodiesterase (EAL) domain protein	LEP1GSC124_4573	Leptospira interrogans serovar Pyrogenes str. 200701872	347
M6ZQ04	M6ZQ04_LEPIR	Cyclic diguanylate phosphodiesterase (EAL) domain protein	LEP1GSC124_4749	Leptospira interrogans serovar Pyrogenes str. 200701872	297
M6ZKN7	M6ZKN7_LEPIR	Cyclic diguanylate phosphodiesterase (EAL) domain protein	LEP1GSC124_0049	Leptospira interrogans serovar Pyrogenes str. 200701872	450
M7A5M1	M7A5M1_LEPIR	C-di-GMP phosphodiesterase	LEP1GSC124_2981	Leptospira interrogans serovar Pyrogenes str. 200701872	503
M6ZNA3	M6ZNA3_LEPIR	PF11871 domain protein	LEP1GSC124_2018	Leptospira interrogans serovar Pyrogenes str. 200701872	394
M6ZSA2	M6ZSA2_LEPIR	GAF domain protein	LEP1GSC124_4550	Leptospira interrogans serovar Pyrogenes str. 200701872	660
M6ZPG9	M6ZPG9_LEPIR	PF07614 family protein	LEP1GSC124_0490	Leptospira interrogans serovar Pyrogenes str. 200701872	275
M7A0U5	M7A0U5_LEPIR	PF07614 family protein	LEP1GSC124_2865	Leptospira interrogans serovar Pyrogenes str. 200701872	292
M6ZMG2	M6ZMG2_LEPIR	PilZ domain-containing protein	LEP1GSC124_2864	Leptospira interrogans serovar Pyrogenes str. 200701872	99
M7A5T2	M7A5T2_LEPIR	PF07614 family protein	LEP1GSC124_0868	Leptospira interrogans serovar Pyrogenes str. 200701872	389
M7A7N7	M7A7N7_LEPIR	PilZ domain-containing protein	LEP1GSC124_0233	Leptospira interrogans serovar Pyrogenes str. 200701872	85
M7A9B1	M7A9B1_LEPIR	Type IV pilus assembly protein PilZ	LEP1GSC124_3943	Leptospira interrogans serovar Pyrogenes str. 200701872	119
M6ZRQ4	M6ZRQ4_LEPIR	PF07614 family protein	LEP1GSC124_5434	Leptospira interrogans serovar Pyrogenes str. 200701872	389
M6ZUR8	M6ZUR8_LEPIR	PF07614 family protein	LEP1GSC124_0971	Leptospira interrogans serovar Pyrogenes str. 200701872	273
M6ZUT3	M6ZUT3_LEPIR	PilZ domain-containing protein	LEP1GSC124_0972	Leptospira interrogans serovar Pyrogenes str. 200701872	89
M6ZXT9	M6ZXT9_LEPIR	PF07614 family protein	LEP1GSC124_3807	Leptospira interrogans serovar Pyrogenes str. 200701872	379
M6ZRJ6	M6ZRJ6_LEPIR	PilZ domain-containing protein	LEP1GSC124_2184	Leptospira interrogans serovar Pyrogenes str. 200701872	197
M6ZUW9	M6ZUW9_LEPIR	Type IV pilus assembly protein PilZ	LEP1GSC124_1839	Leptospira interrogans serovar Pyrogenes str. 200701872	357
M6ZNA6	M6ZNA6_LEPIR	protein-secreting ATPase (EC 7.4.2.8)	gspE LEP1GSC124_2005	Leptospira interrogans serovar Pyrogenes str. 200701872	489
M6ZM67	M6ZM67_LEPIR	Type II secretion system protein GspE N-terminal domain-containing protein	LEP1GSC124_2006	Leptospira interrogans serovar Pyrogenes str. 200701872	63
M6K4T2	M6K4T2_LEPIR	Cyclic diguanylate phosphodiesterase (EAL) domain protein	LEP1GSC083_0880	Leptospira interrogans serovar Pyrogenes str. L0374	569
M6KY03	M6KY03_LEPIR	Diguanylate cyclase (GGDEF) domain protein	LEP1GSC083_4966	Leptospira interrogans serovar Pyrogenes str. L0374	320
M6K967	M6K967_LEPIR	Diguanylate cyclase (GGDEF) domain protein	LEP1GSC083_5414	Leptospira interrogans serovar Pyrogenes str. L0374	330
M6K837	M6K837_LEPIR	Diguanylate cyclase (GGDEF) domain protein	LEP1GSC083_5212	Leptospira interrogans serovar Pyrogenes str. L0374	212
M6KLG1	M6KLG1_LEPIR	Diguanylate cyclase (GGDEF) domain protein	LEP1GSC083_4972	Leptospira interrogans serovar Pyrogenes str. L0374	315
M6KB08	M6KB08_LEPIR	Cyclic diguanylate phosphodiesterase (EAL) domain protein	LEP1GSC083_4457	Leptospira interrogans serovar Pyrogenes str. L0374	555
M6K3S4	M6K3S4_LEPIR	Diguanylate cyclase (GGDEF) domain protein	LEP1GSC083_3042	Leptospira interrogans serovar Pyrogenes str. L0374	391
M6K333	M6K333_LEPIR	GAF domain protein	LEP1GSC083_5142	Leptospira interrogans serovar Pyrogenes str. L0374	718
M6K3P5	M6K3P5_LEPIR	Cyclic diguanylate phosphodiesterase (EAL) domain protein	LEP1GSC083_3038	Leptospira interrogans serovar Pyrogenes str. L0374	572
M6KAN8	M6KAN8_LEPIR	Diguanylate cyclase (GGDEF) domain protein	LEP1GSC083_3039	Leptospira interrogans serovar Pyrogenes str. L0374	129
M6K7Z4	M6K7Z4_LEPIR	Diguanylate cyclase (GGDEF) domain protein	LEP1GSC083_1201	Leptospira interrogans serovar Pyrogenes str. L0374	352
M6KLS8	M6KLS8_LEPIR	Diguanylate cyclase (GGDEF) domain protein	LEP1GSC083_4973	Leptospira interrogans serovar Pyrogenes str. L0374	313
M6KLS3	M6KLS3_LEPIR	Diguanylate cyclase (GGDEF) domain protein	LEP1GSC083_4970	Leptospira interrogans serovar Pyrogenes str. L0374	317
M6KES8	M6KES8_LEPIR	Diguanylate cyclase (GGDEF) domain protein	LEP1GSC083_4968	Leptospira interrogans serovar Pyrogenes str. L0374	313
M6KEW7	M6KEW7_LEPIR	Diguanylate cyclase (GGDEF) domain protein	LEP1GSC083_4967	Leptospira interrogans serovar Pyrogenes str. L0374	306
M6KBB1	M6KBB1_LEPIR	Diguanylate cyclase (GGDEF) domain protein	LEP1GSC083_4434	Leptospira interrogans serovar Pyrogenes str. L0374	327
M6KLR5	M6KLR5_LEPIR	Diguanylate cyclase (GGDEF) domain protein	LEP1GSC083_4969	Leptospira interrogans serovar Pyrogenes str. L0374	308
M6K9J3	M6K9J3_LEPIR	Cyclic diguanylate phosphodiesterase (EAL) domain protein	LEP1GSC083_0084	Leptospira interrogans serovar Pyrogenes str. L0374	445
M6KDN8	M6KDN8_LEPIR	Cyclic diguanylate phosphodiesterase (EAL) domain protein	LEP1GSC083_5073	Leptospira interrogans serovar Pyrogenes str. L0374	364
M6KLQ4	M6KLQ4_LEPIR	EAL-domain associated signaling protein domain protein	LEP1GSC083_1681	Leptospira interrogans serovar Pyrogenes str. L0374	424
M6K8X4	M6K8X4_LEPIR	Cyclic diguanylate phosphodiesterase (EAL) domain protein	LEP1GSC083_0417	Leptospira interrogans serovar Pyrogenes str. L0374	297
M6KLY4	M6KLY4_LEPIR	Cyclic diguanylate phosphodiesterase (EAL) domain protein	LEP1GSC083_3066	Leptospira interrogans serovar Pyrogenes str. L0374	450
M6KHR7	M6KHR7_LEPIR	C-di-GMP phosphodiesterase	LEP1GSC083_3776	Leptospira interrogans serovar Pyrogenes str. L0374	489
M6KB97	M6KB97_LEPIR	C-di-GMP phosphodiesterase	LEP1GSC083_3774	Leptospira interrogans serovar Pyrogenes str. L0374	503
M6K9W6	M6K9W6_LEPIR	PF11871 domain protein	LEP1GSC083_2211	Leptospira interrogans serovar Pyrogenes str. L0374	394
M6KK52	M6KK52_LEPIR	GAF domain protein	LEP1GSC083_5049	Leptospira interrogans serovar Pyrogenes str. L0374	660
M6KKH0	M6KKH0_LEPIR	PF07614 family protein	LEP1GSC083_5011	Leptospira interrogans serovar Pyrogenes str. L0374	275
M6KAK6	M6KAK6_LEPIR	PF07614 family protein	LEP1GSC083_3894	Leptospira interrogans serovar Pyrogenes str. L0374	382
M6KAX9	M6KAX9_LEPIR	Type IV pilus assembly protein PilZ	LEP1GSC083_3793	Leptospira interrogans serovar Pyrogenes str. L0374	70
M6KLR2	M6KLR2_LEPIR	PilZ domain-containing protein	LEP1GSC083_1691	Leptospira interrogans serovar Pyrogenes str. L0374	67
M6KLQ7	M6KLQ7_LEPIR	PF07614 family protein	LEP1GSC083_1683	Leptospira interrogans serovar Pyrogenes str. L0374	389
M6KJV6	M6KJV6_LEPIR	PilZ domain-containing protein	LEP1GSC083_1592	Leptospira interrogans serovar Pyrogenes str. L0374	85
M6KBL1	M6KBL1_LEPIR	Type IV pilus assembly protein PilZ	LEP1GSC083_0903	Leptospira interrogans serovar Pyrogenes str. L0374	119
M6K4Y7	M6K4Y7_LEPIR	PF07614 family protein	LEP1GSC083_0824	Leptospira interrogans serovar Pyrogenes str. L0374	389
M6KR39	M6KR39_LEPIR	PF07614 family protein	LEP1GSC083_0385	Leptospira interrogans serovar Pyrogenes str. L0374	428
M6KA39	M6KA39_LEPIR	PF07614 family protein	LEP1GSC083_4637	Leptospira interrogans serovar Pyrogenes str. L0374	379
M6KRB2	M6KRB2_LEPIR	Type IV pilus assembly protein PilZ	LEP1GSC083_1207	Leptospira interrogans serovar Pyrogenes str. L0374	357
M6K9V6	M6K9V6_LEPIR	protein-secreting ATPase (EC 7.4.2.8)	gspE LEP1GSC083_2197	Leptospira interrogans serovar Pyrogenes str. L0374	489
M6KST3	M6KST3_LEPIR	Type II secretion system protein GspE N-terminal domain-containing protein	LEP1GSC083_2198	Leptospira interrogans serovar Pyrogenes str. L0374	63
A0AAP1QPG8	A0AAP1QPG8_LEPIR	C-di-GMP phosphodiesterase	F1631_10035	Leptospira interrogans serovar Yeoncheon	489
A0AAP1W3A4	A0AAP1W3A4_LEPIR	C-di-GMP phosphodiesterase	F1631_10045	Leptospira interrogans serovar Yeoncheon	498
M6HJM5	M6HJM5_LEPIR	Cyclic diguanylate phosphodiesterase (EAL) domain protein	LEP1GSC158_2749	Leptospira interrogans serovar Zanoni str. LT2156	569
M6HDP1	M6HDP1_LEPIR	Diguanylate cyclase (GGDEF) domain protein	LEP1GSC158_0841	Leptospira interrogans serovar Zanoni str. LT2156	320
M6HGT3	M6HGT3_LEPIR	Diguanylate cyclase (GGDEF) domain protein	LEP1GSC158_1277	Leptospira interrogans serovar Zanoni str. LT2156	330
[truncated: 2,913 more rows]
